# Supplementary material for: DeepSeek-AI-enhanced virtual reality training for mass casualty management: Leveraging machine learning for personalized instructional optimization
Source: PLoS One. 2025 Jun 11;20(6):e0321352. doi: 10.1371/journal.pone.0321352 (PMC12157235; doi:10.1371/journal.pone.0321352)
Supplement: S1 File — (ZIP) [file pone.0321352.s001.zip]

Archive with 19 entries (16 files):
- ZIP File Archive/
- ZIP File Archive/S8_Fig6_data.xlsx
- __MACOSX/
- __MACOSX/ZIP File Archive/
- __MACOSX/ZIP File Archive/._S8_Fig6_data.xlsx
- ZIP File Archive/S1_table1_data.xlsx
- __MACOSX/ZIP File Archive/._S1_table1_data.xlsx
- ZIP File Archive/S3_table2_data.xlsx
- __MACOSX/ZIP File Archive/._S3_table2_data.xlsx
- ZIP File Archive/S7_table4_data.xlsx
- __MACOSX/ZIP File Archive/._S7_table4_data.xlsx
- ZIP File Archive/S4_Fig3_data.xlsx
- __MACOSX/ZIP File Archive/._S4_Fig3_data.xlsx
- ZIP File Archive/S5_Fig4_data.xlsx
- __MACOSX/ZIP File Archive/._S5_Fig4_data.xlsx
- ZIP File Archive/S6_Fig5_data.xlsx
- __MACOSX/ZIP File Archive/._S6_Fig5_data.xlsx
- ZIP File Archive/S2_Fig2_data.xlsx
- __MACOSX/ZIP File Archive/._S2_Fig2_data.xlsx
