# Supplementary material for: DeepSeek-AI-enhanced virtual reality training for mass casualty management: Leveraging machine learning for personalized instructional optimization
Source: PLoS One. 2025 Jun 11;20(6):e0321352. doi: 10.1371/journal.pone.0321352 (PMC12157235; doi:10.1371/journal.pone.0321352)
Supplement: S1 File — (ZIP) [file pone.0321352.s001.zip › ZIP File Archive/S8_Fig6_data.xlsx]

## Sheet: Sheet1
	TotalScore	Realistic_Feeling	Simple_Operation	Easy_Interface	Convenient_Equipment	Multi_Dimensional_Viewing	Stimulates_Interest	Good_Learning_Effect	Replaces_Traditional_Teaching	No_Discomfort	No_Eye_Pain
TotalScore	1	0.0474286	-0.00907303	0.0815436	0.064529	-0.0581557	-0.0315417	-0.0838821	-0.0251198	-0.016647	-0.0177208
Realistic_Feeling	0.0474286	1	0.596744	0.697341	0.549348	0.616204	0.680024	0.398158	0.763459	0.70679	0.540117
Simple_Operation	-0.00907303	0.596744	1	0.717062	0.465031	0.47757	0.508146	0.309465	0.652509	0.687962	0.609014
Easy_Interface	0.0815436	0.697341	0.717062	1	0.756175	0.641705	0.624664	0.427939	0.605362	0.602112	0.525176
Convenient_Equipment	0.064529	0.549348	0.465031	0.756175	1	0.780265	0.604158	0.390185	0.382045	0.320963	0.422972
Multi_Dimensional_Viewing	-0.0581557	0.616204	0.47757	0.641705	0.780265	1	0.709108	0.36633	0.506467	0.365329	0.392673
Stimulates_Interest	-0.0315417	0.680024	0.508146	0.624664	0.604158	0.709108	1	0.536746	0.75105	0.491593	0.529478
Good_Learning_Effect	-0.0838821	0.398158	0.309465	0.427939	0.390185	0.36633	0.536746	1	0.584513	0.34694	0.36611
Replaces_Traditional_Teaching	-0.0251198	0.763459	0.652509	0.605362	0.382045	0.506467	0.75105	0.584513	1	0.697362	0.548022
No_Discomfort	-0.016647	0.70679	0.687962	0.602112	0.320963	0.365329	0.491593	0.34694	0.697362	1	0.815945
No_Eye_Pain	-0.0177208	0.540117	0.609014	0.525176	0.422972	0.392673	0.529478	0.36611	0.548022	0.815945	1
