# Supplementary material for: DeepSeek-AI-enhanced virtual reality training for mass casualty management: Leveraging machine learning for personalized instructional optimization
Source: PLoS One. 2025 Jun 11;20(6):e0321352. doi: 10.1371/journal.pone.0321352 (PMC12157235; doi:10.1371/journal.pone.0321352)
Supplement: S1 File — (ZIP) [file pone.0321352.s001.zip › ZIP File Archive/S1_table1_data.xlsx]

## Sheet: 工作表1
	Age	Gender	TimeUsed	TotalScore	AcademicType	Q1	Q2	Q3	Q4	Q5	Q6	Q7	Q8	Q9	Q10	Q11	Q12	Q13	Q14	Q15	Q16	Q17	Q18	Q19	Q20
	26	1	358	50	FurtherStudy	5	5	5	5	5	0	5	0	0	0	5	0	5	5	5	0	0	0	0	0
	26	1	597	55	FurtherStudy	0	5	5	5	0	5	5	0	0	5	5	0	5	5	5	0	0	0	5	0
	27	1	851	65	FurtherStudy	5	0	5	0	5	5	5	5	5	5	5	5	5	5	5	0	0	0	0	0
	25	1	1168	40	Internship	5	5	0	0	5	0	5	0	0	5	0	0	5	5	5	0	0	0	0	0
	27	2	473	55	ResidencyYear3	5	0	5	5	5	0	5	5	5	0	5	0	5	5	5	0	0	0	0	0
	26	2	342	40	FurtherStudy	5	0	5	0	5	0	0	0	0	0	5	0	5	5	5	0	0	5	0	0
	26	1	421	30	FurtherStudy	5	5	0	5	5	0	0	0	5	0	0	0	5	0	0	0	0	0	0	0
	26	2	442	50	FurtherStudy	5	0	5	5	5	0	0	0	5	5	5	0	5	5	5	0	0	0	0	0
	27	1	471	55	FurtherStudy	5	0	5	5	5	0	5	5	5	5	0	0	5	5	5	0	0	0	0	0
	26	1	500	50	FurtherStudy	0	5	0	0	5	0	5	0	5	5	5	5	0	5	0	5	0	5	0	0
	25	2	489	45	Nursing	5	0	0	0	5	5	0	0	0	0	5	5	5	5	5	0	0	5	0	0
	27	2	506	60	FurtherStudy	5	5	5	0	5	0	5	0	5	0	5	0	5	5	5	5	0	5	0	0
	25	1	525	50	FurtherStudy	5	5	5	5	5	0	0	0	0	5	5	5	0	5	0	0	0	0	5	0
	27	2	527	35	FurtherStudy	5	0	5	5	5	0	0	0	0	0	0	0	5	5	5	0	0	0	0	0
	26	2	531	45	FurtherStudy	5	0	5	5	5	0	0	0	0	5	5	0	5	5	5	0	0	0	0	0
	26	2	533	50	FurtherStudy	5	5	0	5	5	0	5	0	0	5	5	0	5	0	5	0	0	0	5	0
	27	1	652	30	FurtherStudy	0	5	0	5	0	5	5	0	5	0	0	0	5	0	0	0	0	0	0	0
	26	2	688	55	FurtherStudy	5	5	5	0	5	0	0	0	5	5	5	0	5	5	0	0	5	0	0	5
	27	1	656	45	FurtherStudy	5	0	5	5	0	5	0	0	0	0	5	5	5	5	5	0	0	0	0	0
	26	2	774	30	Nursing	0	0	5	0	5	0	0	0	5	0	5	0	5	5	0	0	0	0	0	0
	25	2	234	85	FurtherStudy	5	0	5	5	5	5	5	5	5	5	5	5	5	5	5	0	5	0	5	5
	27	2	479	60	Nursing	0	0	5	0	5	5	0	0	5	5	5	5	5	0	5	0	5	0	5	5
	25	1	330	90	Nursing	5	5	5	5	5	5	5	5	5	5	5	0	5	5	5	5	5	5	0	5
	28	2	428	95	FurtherStudy	5	5	5	5	5	5	5	5	5	5	5	5	5	5	5	5	5	5	0	5
	26	1	592	40	FurtherStudy	5	0	5	0	5	5	0	0	5	0	0	0	5	5	5	0	0	0	0	0
	25	2	700	40	Nursing	0	5	5	0	5	0	0	0	5	5	0	0	5	0	0	5	0	5	0	0
	27	2	473	85	FurtherStudy	5	0	5	5	5	5	5	5	5	5	5	5	5	5	5	5	0	5	5	0
	26	2	825	100	FurtherStudy	5	5	5	5	5	5	5	5	5	5	5	5	5	5	5	5	5	5	5	5
	27	1	812	100	FurtherStudy	5	5	5	5	5	5	5	5	5	5	5	5	5	5	5	5	5	5	5	5
	26	1	618	50	FurtherStudy	5	5	5	0	5	5	0	5	5	0	0	5	5	0	5	0	0	0	0	0
	25	2	799	90	FurtherStudy	5	5	5	5	5	5	5	5	5	5	5	5	5	5	5	0	5	0	5	5
	27	2	432	100	FurtherStudy	5	5	5	5	5	5	5	5	5	5	5	5	5	5	5	5	5	5	5	5
	25	1	887	90	FurtherStudy	5	5	5	5	5	5	5	5	5	5	5	5	5	5	5	5	5	5	0	0
	28	1	847	85	FurtherStudy	5	5	5	5	5	5	5	5	5	5	5	5	5	5	5	0	5	5	0	0
	26	1	112	100	FurtherStudy	5	5	5	5	5	5	5	5	5	5	5	5	5	5	5	5	5	5	5	5
	26	1	334	35	FurtherStudy	5	0	5	5	5	5	0	0	0	0	5	0	5	0	0	0	0	0	0	0
	27	1	319	100	FurtherStudy	5	5	5	5	5	5	5	5	5	5	5	5	5	5	5	5	5	5	5	5
	26	1	139	100	FurtherStudy	5	5	5	5	5	5	5	5	5	5	5	5	5	5	5	5	5	5	5	5
	27	1	348	95	FurtherStudy	5	5	5	5	5	5	5	5	5	5	5	5	5	5	5	5	5	5	0	5
	26	1	173	85	FurtherStudy	0	5	5	5	5	5	5	5	5	5	5	5	5	5	5	5	5	5	0	0
	25	1	655	85	FurtherStudy	0	5	5	5	5	5	5	5	5	5	5	5	5	5	5	5	5	5	0	0
	27	2	2021	50	FurtherStudy	5	0	5	5	5	5	0	0	0	5	5	5	0	0	5	0	0	0	5	0
	25	2	456	50	FurtherStudy	5	5	0	5	5	5	5	0	5	0	5	0	0	5	5	0	0	0	0	0
	28	1	1326	60	FurtherStudy	5	5	0	0	5	0	0	5	5	0	5	0	5	5	5	5	0	5	5	0
	26	2	488	40	FurtherStudy	0	0	5	0	5	5	0	0	0	5	5	5	5	5	0	0	0	0	0	0
	25	1	459	30	Internship	0	5	5	0	5	0	0	0	0	0	5	0	5	0	0	5	0	0	0	0
	27	1	119	100	FurtherStudy	5	5	5	5	5	5	5	5	5	5	5	5	5	5	5	5	5	5	5	5
	26	2	1396	40	ResidencyYear2	5	5	0	5	5	0	0	0	0	0	5	0	5	5	5	0	0	0	0	0
	27	1	148	90	ResidencyYear2	5	5	0	0	5	5	5	5	5	5	5	5	5	5	5	5	5	5	5	5
	26	1	301	45	ResidencyYear2	5	5	5	0	0	0	0	0	5	0	5	0	5	5	5	5	0	0	0	0
	25	1	230	50	ResidencyYear3	5	5	5	5	5	0	0	0	0	0	5	5	5	5	5	0	0	0	0	0
	27	2	1488	40	ResidencyYear1	5	0	0	5	5	0	0	0	5	0	5	5	0	5	0	0	0	0	5	0
	25	1	149	95	ResidencyYear1	5	5	5	5	5	5	5	0	5	5	5	5	5	5	5	5	5	5	5	5
	28	2	336	50	ResidencyYear1	0	0	5	5	5	0	5	0	5	0	5	5	5	5	5	0	0	0	0	0
	27	1	392	35	ResidencyYear1	5	0	5	5	5	0	0	0	5	0	0	0	5	0	5	0	0	0	0	0
	25	1	408	50	Internship	0	5	5	5	5	0	5	0	0	0	5	5	5	5	5	0	0	0	0	0
	27	2	273	100	ResidencyYear2	5	5	5	5	5	5	5	5	5	5	5	5	5	5	5	5	5	5	5	5
	26	2	277	100	ResidencyYear2	5	5	5	5	5	5	5	5	5	5	5	5	5	5	5	5	5	5	5	5
	27	2	896	35	FurtherStudy	5	0	0	0	5	0	0	0	0	5	0	5	5	5	5	0	0	0	0	0
	26	1	671	60	FurtherStudy	5	0	5	5	5	5	5	0	5	0	5	5	5	5	5	0	0	0	0	0
	25	2	472	20	ResidencyYear1	5	0	5	0	0	0	0	0	0	0	0	5	0	5	0	0	0	0	0	0
	27	1	527	45	ResidencyYear3	0	0	0	5	0	0	0	0	5	0	5	5	5	5	5	5	0	5	0	0
	24	2	254	100	ResidencyYear3	5	5	5	5	5	5	5	5	5	5	5	5	5	5	5	5	5	5	5	5
	28	1	109	25	ResidencyYear1	5	0	0	5	5	5	5	0	0	0	0	0	0	0	0	0	0	0	0	0
	27	2	106	75	ResidencyYear2	5	5	5	5	5	5	0	5	5	5	5	5	5	5	5	0	5	0	0	0
	25	2	601	95	ResidencyYear1	0	5	5	5	5	5	5	5	5	5	5	5	5	5	5	5	5	5	5	5
	27	2	414	65	ResidencyYear1	5	0	5	0	5	5	5	5	5	5	5	5	5	5	5	0	0	0	0	0
	26	2	752	40	ResidencyYear3	0	0	0	5	5	0	5	0	5	0	5	5	0	5	5	0	0	0	0	0
	27	1	251	95	ResidencyYear3	5	5	5	5	5	5	5	5	5	5	5	5	0	5	5	5	5	5	5	5
	26	1	295	80	ResidencyYear1	5	0	5	0	5	5	0	5	5	5	5	5	0	5	5	5	5	5	5	5
	25	1	1214	45	ResidencyYear2	5	0	5	5	5	5	0	0	5	0	5	0	5	0	5	0	0	0	0	0
	27	1	231	70	FurtherStudy	5	0	5	5	5	5	5	5	5	5	5	5	5	5	5	0	0	0	0	0
	24	2	595	35	ResidencyYear2	5	5	5	5	0	0	0	0	0	0	5	5	5	0	0	0	0	0	0	0
	28	1	635	45	ResidencyYear3	5	0	0	5	0	0	5	5	5	0	0	0	5	0	5	5	0	0	5	0
	27	2	378	30	Nursing	0	0	5	5	0	0	5	0	5	0	0	5	0	0	0	5	0	0	0	0
	25	1	379	35	FurtherStudy	0	0	0	5	0	0	5	0	0	0	0	5	5	0	0	5	5	0	5	0
	27	1	390	45	FurtherStudy	0	0	5	5	0	5	0	5	0	5	5	5	5	0	0	5	0	0	0	0
	26	2	390	30	FurtherStudy	0	0	0	5	0	5	5	5	0	0	0	5	0	0	0	5	0	0	0	0
	27	2	394	45	Nursing	0	5	0	5	0	0	0	5	0	5	5	5	5	0	5	0	0	5	0	0
	26	2	436	40	FurtherStudy	0	0	5	5	0	0	5	5	0	5	5	0	0	0	5	5	0	0	0	0
	25	1	529	40	FurtherStudy	5	0	5	5	5	0	5	0	0	0	5	5	0	0	0	5	0	0	0	0
	27	1	464	40	FurtherStudy	5	0	0	5	0	0	5	5	0	0	5	5	5	0	0	5	0	0	0	0
	24	1	827	30	FurtherStudy	0	0	0	0	5	5	0	5	0	0	0	5	0	0	5	5	0	0	0	0
	28	2	444	85	Nursing	5	5	5	5	5	5	5	5	5	5	5	5	5	5	5	5	0	5	0	0
	26	1	205	100	Nursing	5	5	5	5	5	5	5	5	5	5	5	5	5	5	5	5	5	5	5	5
	25	1	424	95	FurtherStudy	5	5	5	5	5	5	5	5	5	5	5	5	5	5	5	5	5	5	5	0
	27	2	211	70	ResidencyYear3	5	5	5	5	5	0	5	5	5	5	5	5	5	5	5	0	0	0	0	0
	26	2	113	95	ResidencyYear2	5	5	5	5	5	5	5	5	5	5	5	5	5	5	5	5	0	5	5	5
	28	1	272	40	ResidencyYear3	0	5	5	5	0	0	5	0	0	5	0	5	5	0	0	5	0	0	0	0
	27	1	196	80	ResidencyYear3	0	5	0	5	5	5	5	5	5	5	5	5	5	5	5	5	0	0	5	5
	24	1	299	35	ResidencyYear2	0	0	0	5	0	0	0	5	5	0	0	5	5	0	5	5	0	0	0	0
	27	2	429	50	ResidencyYear3	0	5	5	5	5	0	5	5	5	0	5	5	0	0	0	5	0	0	0	0
	24	1	409	40	Internship	0	5	5	5	0	0	0	5	0	0	0	5	0	0	5	5	5	0	0	0
	28	2	421	25	ResidencyYear1	0	0	5	5	0	0	0	0	0	0	5	5	0	5	0	0	0	0	0	0
	26	1	408	30	ResidencyYear1	5	5	0	0	0	0	0	5	0	0	0	5	5	0	5	0	0	0	0	0
	25	2	790	35	ResidencyYear1	0	5	0	5	0	0	5	5	0	0	0	5	5	0	0	5	0	0	0	0
	27	1	682	35	FurtherStudy	0	5	0	5	0	5	5	5	0	0	0	5	0	0	0	5	0	0	0	0
	25	1	1550	50	ResidencyYear1	5	5	5	5	0	0	5	5	5	0	0	0	0	5	0	5	0	0	0	5
	28	1	102	90	ResidencyYear1	5	5	5	5	5	5	5	5	5	5	5	5	5	0	5	5	5	0	5	5
	27	2	316	20	Internship	0	0	0	5	5	0	0	0	0	0	0	0	5	0	0	5	0	0	0	0
	24	2	343	85	Internship	5	5	5	5	5	5	5	5	5	5	5	5	5	5	5	5	0	0	0	5
	27	2	404	90	Internship	5	5	5	5	5	5	5	5	5	5	5	5	5	5	5	5	0	0	5	5
	23	1	569	55	FurtherStudy	0	5	5	5	0	0	5	5	5	0	5	5	5	0	5	5	0	0	0	0
	29	2	672	80	FurtherStudy	5	5	5	5	5	5	5	5	5	5	0	5	5	5	5	5	0	0	0	5
	26	2	647	65	FurtherStudy	5	0	5	5	0	0	5	5	5	5	5	5	5	0	5	5	0	0	0	5
	25	1	701	45	FurtherStudy	0	0	5	5	0	5	5	5	0	0	5	5	0	0	0	5	0	0	5	0
	27	1	180	35	ResidencyYear3	0	5	5	5	0	0	5	5	0	0	0	0	0	0	5	5	0	0	0	0
	25	2	262	40	ResidencyYear1	0	5	5	5	0	0	5	5	0	0	0	5	5	0	0	5	0	0	0	0
	28	1	213	30	ResidencyYear3	0	0	0	5	0	0	5	0	0	5	5	0	0	5	0	5	0	0	0	0
	27	2	239	45	ResidencyYear3	0	5	0	5	0	0	5	5	0	0	0	0	5	5	5	5	0	0	5	0
	24	2	324	20	ResidencyYear2	0	0	0	5	0	0	0	5	0	0	0	5	0	0	0	5	0	0	0	0
	27	2	773	80	ResidencyYear2	5	5	5	5	5	5	5	5	5	5	5	5	5	5	5	5	0	0	0	0
	23	2	289	40	ResidencyYear1	5	0	0	5	0	5	0	0	5	0	0	5	5	0	5	5	0	0	0	0
	29	2	288	50	ResidencyYear3	5	0	5	5	0	0	5	5	5	0	5	5	0	0	0	5	5	0	0	0
	26	1	454	70	ResidencyYear3	0	0	5	5	5	5	5	5	0	5	5	5	5	5	5	5	0	0	0	5
	25	2	504	85	ResidencyYear2	5	0	5	5	5	5	5	5	5	5	5	5	5	5	5	5	5	0	0	5
	27	2	471	75	ResidencyYear3	5	0	5	5	5	5	5	5	5	5	5	5	5	5	5	0	0	0	0	5
	25	2	153	100	ResidencyYear1	5	5	5	5	5	5	5	5	5	5	5	5	5	5	5	5	5	5	5	5
	28	1	580	85	ResidencyYear3	5	0	5	5	5	5	5	5	5	5	5	5	5	5	5	5	0	5	0	5
	27	1	235	30	ResidencyYear3	0	5	0	5	0	0	0	0	0	0	5	5	5	0	0	5	0	0	0	0
	24	1	77	100	ResidencyYear3	5	5	5	5	5	5	5	5	5	5	5	5	5	5	5	5	5	5	5	5
	27	1	638	40	ResidencyYear3	0	5	5	5	0	5	0	0	5	0	0	0	5	0	5	5	0	0	0	0
	23	1	657	35	ResidencyYear1	0	0	5	5	0	5	5	0	5	5	0	0	0	0	0	0	5	0	0	0
	29	2	780	95	ResidencyYear1	0	5	5	5	5	5	5	5	5	5	5	5	5	5	5	5	5	5	5	5
	26	1	799	80	ResidencyYear1	5	0	5	5	5	0	5	5	5	5	5	5	5	5	0	5	5	0	5	5
	25	1	814	95	ResidencyYear1	5	5	5	5	5	0	5	5	5	5	5	5	5	5	5	5	5	5	5	5
	27	1	1083	40	ResidencyYear2	0	5	5	5	0	0	0	5	5	0	5	5	5	0	0	0	0	0	0	0
	25	2	658	60	ResidencyYear2	0	0	5	5	0	5	5	5	0	0	0	0	5	5	5	5	5	5	5	0
	28	1	369	35	FurtherStudy	0	0	5	0	0	5	0	0	0	0	5	0	5	5	5	0	5	0	0	0
	27	2	458	35	FurtherStudy	0	5	0	5	0	0	5	0	0	0	0	5	5	0	5	0	5	0	0	0
	24	1	521	40	FurtherStudy	0	0	5	0	5	0	0	5	0	0	5	0	5	5	5	0	5	0	0	0
	27	1	493	25	FurtherStudy	0	0	5	0	0	0	0	5	0	5	0	5	0	0	0	0	5	0	0	0
	23	1	353	50	FurtherStudy	5	5	5	5	0	5	5	0	0	5	5	5	0	0	0	0	5	0	0	0
	29	2	687	60	Nursing	5	5	5	5	0	0	5	5	0	5	5	0	5	0	5	5	5	0	0	0
	27	1	302	95	Nursing	5	5	5	5	5	5	5	5	5	5	5	5	5	5	5	5	5	5	5	0
	26	2	218	95	FurtherStudy	5	5	5	5	5	5	5	5	5	5	5	5	5	5	5	5	5	5	5	0
	28	1	1000	65	ResidencyYear3	5	5	5	5	5	0	5	5	0	0	0	0	5	5	5	0	5	5	5	0
	25	1	478	40	ResidencyYear3	0	5	5	5	5	0	0	0	0	0	0	0	5	5	0	0	5	5	0	0
	28	1	1916	40	ResidencyYear3	0	5	0	5	5	5	0	0	0	0	0	0	5	0	5	0	5	5	0	0
	27	2	300	30	ResidencyYear2	0	0	5	5	0	0	5	0	0	0	0	5	5	0	0	0	5	0	0	0
	24	1	323	40	ResidencyYear3	0	5	5	5	0	5	5	0	5	0	0	0	5	0	0	0	5	0	0	0
	28	2	328	35	ResidencyYear1	0	5	5	5	0	0	5	0	0	0	0	0	0	0	5	0	5	0	5	0
	23	2	497	30	ResidencyYear3	0	0	5	0	0	0	5	5	0	5	0	5	0	0	0	0	5	0	0	0
	29	1	586	50	ResidencyYear2	0	5	5	5	0	0	5	0	0	0	0	5	5	5	0	0	5	5	5	0
	27	1	169	85	ResidencyYear2	5	5	5	5	5	5	5	5	0	5	5	5	0	5	5	5	5	5	5	0
	26	2	245	50	ResidencyYear2	5	5	5	5	0	5	0	5	5	5	0	0	0	5	0	0	5	0	0	0
	28	1	140	25	ResidencyYear1	5	0	5	0	0	0	0	0	0	0	5	5	0	0	0	0	5	0	0	0
	25	1	529	55	ResidencyYear3	0	5	5	5	0	5	0	5	5	0	5	0	0	5	0	5	5	5	0	0
	28	1	651	90	ResidencyYear3	5	5	5	5	5	5	5	5	0	5	0	5	5	5	5	5	5	5	5	5
	27	2	129	85	ResidencyYear3	5	5	5	5	5	5	5	0	0	5	5	5	5	5	5	5	5	5	0	5
	24	1	884	95	ResidencyYear3	5	5	5	5	5	5	5	5	5	5	5	5	5	5	5	5	5	5	0	5
	28	2	892	100	ResidencyYear1	5	5	5	5	5	5	5	5	5	5	5	5	5	5	5	5	5	5	5	5
	23	1	191	90	ResidencyYear1	5	5	5	5	5	5	5	0	5	5	5	5	5	5	5	5	5	5	0	5
	30	1	762	100	ResidencyYear3	5	5	5	5	5	5	5	5	5	5	5	5	5	5	5	5	5	5	5	5
	27	1	1930	85	ResidencyYear2	0	5	5	5	5	5	5	5	0	5	5	5	5	5	0	5	5	5	5	5
	26	2	917	95	ResidencyYear3	0	5	5	5	5	5	5	5	5	5	5	5	5	5	5	5	5	5	5	5
	28	1	870	75	ResidencyYear3	0	5	5	5	0	5	0	5	0	5	0	5	5	5	5	5	5	5	5	5
	25	2	371	45	ResidencyYear3	0	0	5	5	0	0	5	0	0	5	0	5	5	5	5	0	5	0	0	0
	28	1	677	50	ResidencyYear2	5	0	5	0	0	5	0	5	0	0	5	0	5	5	5	0	5	5	0	0
	27	1	163	55	ResidencyYear2	5	5	5	5	5	0	5	0	5	0	0	5	5	0	5	0	5	0	0	0
	24	1	188	100	ResidencyYear2	5	5	5	5	5	5	5	5	5	5	5	5	5	5	5	5	5	5	5	5
	28	1	214	90	ResidencyYear3	0	0	5	5	5	5	5	5	5	5	5	5	5	5	5	5	5	5	5	5
	23	2	455	55	ResidencyYear3	0	5	5	5	5	0	5	0	5	0	0	5	5	5	5	0	5	0	0	0
	30	1	62	100	ResidencyYear3	5	5	5	5	5	5	5	5	5	5	5	5	5	5	5	5	5	5	5	5
	27	2	308	50	Nursing	5	5	0	0	5	0	0	0	5	5	5	0	5	5	5	5	0	0	0	0
	26	2	318	50	FurtherStudy	5	0	0	0	0	0	5	0	5	5	5	0	5	5	5	5	0	5	0	0
	28	2	370	60	FurtherStudy	0	0	5	0	5	5	5	0	5	5	0	5	5	5	5	5	0	5	0	0
	25	1	388	50	FurtherStudy	5	0	5	5	0	5	5	0	0	0	5	0	0	5	5	5	0	5	0	0
	28	2	401	50	FurtherStudy	5	0	5	5	5	0	5	0	5	5	0	0	0	5	5	5	0	0	0	0
	27	1	425	50	FurtherStudy	5	0	5	5	0	5	5	0	0	0	5	0	0	5	5	5	0	5	0	0
	24	2	430	55	FurtherStudy	5	0	5	5	0	5	5	0	0	0	5	0	5	5	5	5	0	5	0	0
	28	1	471	55	FurtherStudy	5	0	0	5	0	0	0	5	5	5	5	0	5	5	5	5	0	5	0	0
	23	1	529	55	FurtherStudy	5	0	0	5	0	5	0	5	0	5	5	0	5	5	5	5	0	5	0	0
	30	2	541	65	FurtherStudy	5	0	5	5	0	5	0	0	5	5	5	5	0	5	5	5	0	5	0	5
	27	1	542	35	FurtherStudy	5	0	5	0	0	0	0	0	5	0	0	0	5	5	5	5	0	0	0	0
	26	1	578	90	FurtherStudy	5	5	5	5	5	5	0	5	5	5	5	5	5	5	5	5	0	5	5	5
	28	2	593	55	FurtherStudy	0	0	5	0	0	5	5	0	5	0	0	0	5	5	5	5	5	5	5	0
	25	1	432	40	FurtherStudy	5	0	5	0	0	0	0	5	0	5	0	0	0	0	5	5	0	5	5	0
	28	2	70	45	FurtherStudy	5	5	5	0	0	5	5	0	5	0	0	0	5	0	5	5	0	0	0	0
	27	2	542	40	FurtherStudy	5	0	0	0	0	5	0	0	0	5	0	5	0	0	5	5	5	5	0	0
	24	2	676	60	Nursing	5	0	5	0	5	0	0	5	0	5	5	5	5	5	5	5	0	5	0	0
	28	1	214	100	Nursing	5	5	5	5	5	5	5	5	5	5	5	5	5	5	5	5	5	5	5	5
	23	2	216	95	FurtherStudy	5	5	5	5	5	5	5	0	5	5	5	5	5	5	5	5	5	5	5	5
	30	1	737	45	FurtherStudy	0	5	5	0	0	0	5	0	0	5	5	0	5	5	5	0	0	5	0	0
	27	1	372	40	ResidencyYear1	0	5	5	5	0	0	0	5	0	0	0	0	5	5	5	5	0	0	0	0
	26	1	409	35	ResidencyYear1	0	0	0	0	0	5	5	5	5	0	0	0	5	0	5	5	0	0	0	0
	28	1	1035	35	ResidencyYear1	5	0	5	0	0	5	5	0	0	0	0	0	0	5	5	5	0	0	0	0
	25	1	190	100	ResidencyYear1	5	5	5	5	5	5	5	5	5	5	5	5	5	5	5	5	5	5	5	5
	26	2	136	85	ResidencyYear1	5	5	5	5	5	5	5	5	5	5	5	5	5	5	5	5	0	0	0	5
	27	2	499	60	ResidencyYear1	5	0	5	5	0	0	5	5	5	5	5	0	5	5	5	5	0	0	0	0
	24	2	196	100	ResidencyYear1	5	5	5	5	5	5	5	5	5	5	5	5	5	5	5	5	5	5	5	5
	28	1	910	55	ResidencyYear1	0	0	5	5	0	5	5	5	5	0	5	0	5	5	5	5	0	0	0	0
	23	2	194	45	ResidencyYear1	5	5	5	5	0	5	0	0	0	0	0	0	5	5	5	5	0	0	0	0
	28	2	398	45	ResidencyYear1	5	0	5	0	0	0	0	0	5	5	5	0	5	5	5	5	0	0	0	0
	21	1	191	90	ResidencyYear1	5	5	5	5	5	5	5	5	5	5	5	5	5	5	5	5	5	5	0	0
	22	1	195	100	ResidencyYear1	5	5	5	5	5	5	5	5	5	5	5	5	5	5	5	5	5	5	5	5
