# Supplementary material for: DeepSeek-AI-enhanced virtual reality training for mass casualty management: Leveraging machine learning for personalized instructional optimization
Source: PLoS One. 2025 Jun 11;20(6):e0321352. doi: 10.1371/journal.pone.0321352 (PMC12157235; doi:10.1371/journal.pone.0321352)
Supplement: S1 File — (ZIP) [file pone.0321352.s001.zip › ZIP File Archive/S3_table2_data.xlsx]

## Sheet: Sheet1
Question	ErrorRate	Dimension	Question stem
Question20	0.693878	Clinical Case Analysis	Female, 55 years old, was hit by a car while riding a motorcycle and rolled to the ground…
Question19	0.673469	Clinical Case Analysis	A batch of casualties was treated on site. One casualty in the red zone had a GCS score of 12...
Question18	0.581633	Clinical Case Analysis	Which of the following statements regarding initial re-evaluation is incorrect?
Question17	0.566327	Clinical Case Analysis	A green zone patient with trauma to his left upper limb suddenly fainted and fell to the ground…
Question6	0.428571	Injury Classification	As the first rescue team arriving at the scene, the first thing they do after triaging the injured is…
Question8	0.428571	Injury Classification	Emergency response early warning linkage system includes…
Question10	0.428571	Trauma Assessment	The core points of trauma reassessment are…
Question2	0.423469	Batch Casualties	The A in Initial Injury Assessment ABCDE refers to…
Question9	0.392857	Injury Classification	Recommended for on-site and 120 dispatch center information transfer…
Question5	0.377551	Injury Classification	During the injury classification process, it is necessary to observe that the capillary filling time is less than
Question16	0.362245	Clinical Case Analysis	Which of the following statements about initial reassessment is incorrect?
Question1	0.352041	Batch Casualties	Regarding the Batch Casualties, the correct statement is
Question12	0.346939	Trauma Assessment	The patient's lips were cyanotic, he was sweating profusely, he did not respond to calls, his respiratory rate was 45 times/min, and he
Question7	0.336735	Injury Classification	During the early assessment of the injury, the patient's altered consciousness is not related to which of the following
Question11	0.311224	Trauma Assessment	Patients with head and facial trauma who have no spontaneous breathing and whose breathing is restored after the airway is opened, with a frequency of 32 breaths/min and a capillary refill time of less than 2 seconds, should be placed on emergency care.
Question14	0.30102	Trauma Assessment	A wounded person who has completed sorting accidentally lost his sorting registration card while walking while waiting for treatment.
Question15	0.239796	Clinical Case Analysis	A patient in the green zone with left upper limb trauma suddenly fainted and fell to the ground when he stood up after being fixed with a triangular bandage. He woke up after 3 seconds.
Question4	0.214286	Batch Casualties	The first step in injury classification
Question13	0.209184	Trauma Assessment	Those who are also wounded in the red zone will be transferred first
Question3	0.204082	Batch Casualties	The treatment process for mass casualties does not include
