# Supplementary material for: DeepSeek-AI-enhanced virtual reality training for mass casualty management: Leveraging machine learning for personalized instructional optimization
Source: PLoS One. 2025 Jun 11;20(6):e0321352. doi: 10.1371/journal.pone.0321352 (PMC12157235; doi:10.1371/journal.pone.0321352)
Supplement: S1 File — (ZIP) [file pone.0321352.s001.zip › ZIP File Archive/S7_table4_data.xlsx]

## Sheet: 工作表1
	The_virtual_images_are_realistic_and_natural	The_operation_is_simple	The_interface_is_easy_to_understand_and_learn	The_equipment_is_convenient_to_wear	All_round_and_multi_dimensional_viewing	Stimulate_learning_interest	The_learning_effect_is_good_and_it_facilitates_memory	Replace_the_traditional_teaching_model	No_discomforts_such_as_dizziness_and_nausea	No_symptoms_such_as_eye_dryness_and_eye_pain
	4	4	4	4	4	4	4	4	4	4
	5	5	5	5	5	5	5	5	4	4
	4	3	4	5	5	5	5	5	2	2
	5	5	5	5	5	5	5	5	5	5
	3	4	3	3	3	3	4	3	3	3
	5	4	5	5	5	4	5	4	3	3
	5	4	4	4	5	5	5	5	4	5
	5	5	5	5	5	5	5	5	5	5
	4	4	4	4	4	4	4	4	4	4
	5	4	5	4	5	5	5	4	4	4
	5	5	5	5	5	5	5	5	5	5
	4	4	4	4	4	4	4	4	4	4
	5	5	5	5	5	5	5	5	5	5
	5	5	5	5	5	5	5	5	5	5
	5	5	5	5	5	5	5	5	5	5
	5	5	5	5	5	5	5	5	5	5
	4	4	4	4	5	5	4	4	3	3
	5	5	5	5	5	5	5	5	5	5
	5	5	5	5	5	5	5	5	5	5
	4	5	5	4	5	5	5	5	5	4
	5	5	5	5	5	5	5	5	5	5
	5	5	5	5	5	5	5	5	5	5
	5	4	5	5	5	4	5	4	3	3
	5	4	5	5	5	4	5	4	3	3
	5	5	5	5	5	5	5	5	5	5
	5	5	5	5	5	5	5	5	5	5
	4	4	4	4	4	4	4	4	4	4
	5	5	5	5	5	5	5	5	5	5
	4	4	5	4	4	4	4	4	4	4
	5	5	5	5	5	5	5	5	5	5
	5	5	5	5	5	5	5	5	5	5
	5	5	5	5	5	5	5	5	5	5
	4	3	4	5	5	5	5	5	2	2
	4	4	4	4	4	4	4	4	4	4
	5	4	5	5	5	5	5	5	5	5
	5	5	5	5	5	5	5	5	5	4
	5	5	5	5	5	5	5	5	4	4
	5	5	5	5	5	5	5	5	5	5
	5	5	5	5	5	5	1	4	4	4
	5	5	5	5	5	5	5	5	5	5
	4	3	4	5	5	5	5	3	3	4
	4	4	4	4	4	4	4	4	4	4
	5	5	5	5	5	5	5	5	5	5
	5	5	5	5	5	5	5	5	5	5
	4	3	4	4	4	4	4	4	4	4
	5	5	5	5	5	5	5	5	4	4
	5	5	5	5	5	5	5	5	5	5
	5	4	4	4	5	5	4	5	5	5
	5	5	5	5	5	5	5	5	5	5
	5	5	5	5	5	5	5	5	5	5
	4	3	4	5	5	5	5	3	3	4
	5	5	5	5	5	5	5	5	5	5
	4	4	4	4	4	4	4	4	4	4
	5	5	5	5	5	5	5	5	5	5
	4	4	5	4	4	4	4	4	4	4
	5	5	4	4	5	4	4	5	5	4
	5	5	5	5	5	5	5	5	5	5
	5	5	5	5	5	5	5	5	5	5
	5	4	5	5	5	5	5	5	5	5
	5	5	5	5	5	5	5	5	5	5
	4	5	5	4	5	5	5	5	5	4
	5	5	5	5	5	5	5	5	5	5
	5	5	5	5	5	5	5	5	5	5
	4	5	5	5	5	5	5	5	5	5
	5	5	5	5	5	5	5	5	5	5
	4	4	4	4	4	4	4	4	4	4
	5	4	5	5	5	4	4	4	5	4
	4	4	4	4	4	4	4	4	4	4
	5	5	5	5	5	5	5	5	5	5
	4	4	4	4	4	4	4	4	4	4
	5	4	5	5	5	4	4	4	5	4
	4	4	4	4	4	4	4	4	4	4
	4	3	4	5	5	5	5	5	2	2
	4	5	5	4	5	5	5	5	5	4
	2	4	4	5	5	3	3	2	2	4
	5	5	5	5	5	5	5	5	5	5
	4	4	4	4	4	4	4	4	4	4
	3	4	3	3	3	3	4	3	3	3
	5	4	4	4	5	5	4	5	5	5
	4	3	4	4	4	4	4	4	4	4
	5	5	5	5	5	5	5	5	5	5
	5	5	5	5	5	5	5	5	5	5
	5	4	5	5	5	4	4	4	5	4
	5	4	5	5	5	4	4	4	5	4
	5	5	5	5	5	5	5	5	5	5
	4	4	4	4	4	4	4	4	4	4
	5	4	4	4	5	5	5	5	4	5
	4	5	5	4	5	5	5	5	5	4
	4	4	4	4	4	4	4	4	4	4
	5	4	5	5	5	4	4	4	5	4
	4	5	5	5	5	5	5	5	5	5
	4	4	4	4	4	4	4	4	4	4
	5	5	5	5	5	5	5	5	4	4
	4	4	4	4	5	5	4	4	3	3
	5	5	5	5	5	5	5	5	5	5
	4	4	4	4	4	4	4	4	4	4
	4	5	5	5	5	5	5	5	5	5
	5	5	5	5	5	5	5	5	5	5
	5	5	5	5	5	5	5	5	5	5
	5	4	5	5	5	5	5	5	5	5
	5	5	5	5	5	5	5	5	5	5
	5	5	5	5	5	5	5	5	5	5
	5	5	5	5	5	5	5	5	5	5
	5	5	5	5	5	5	5	4	5	4
	5	5	5	5	5	5	5	5	5	5
	5	4	5	5	5	4	5	4	3	3
	5	5	5	5	5	5	5	5	4	4
	5	4	4	4	5	5	4	5	5	5
	5	5	5	5	5	5	5	5	5	5
	4	3	4	5	5	5	5	3	3	4
	4	4	4	4	4	4	4	4	4	4
	5	4	5	5	5	5	5	5	5	5
	5	5	5	5	5	5	5	5	5	5
	2	4	4	5	5	3	3	2	2	4
	5	5	5	5	5	5	5	5	4	4
	5	5	5	5	5	5	5	5	5	5
	5	5	5	5	5	5	5	5	5	5
	5	5	5	5	4	5	5	5	5	5
	2	4	4	5	5	3	3	2	2	4
	5	5	5	5	5	5	5	5	5	5
	4	5	5	5	5	5	5	5	5	5
	4	4	5	4	4	4	4	4	4	4
	4	4	4	4	4	4	4	4	4	4
	5	5	5	5	5	5	1	4	4	4
	5	5	5	5	5	5	5	5	5	4
	4	3	4	4	4	4	4	4	4	4
	5	5	5	5	5	5	5	5	5	5
	5	5	5	5	5	5	5	5	5	5
	5	5	5	5	5	5	5	5	5	5
	5	5	4	4	5	4	4	5	5	4
	5	5	5	5	5	5	5	4	5	4
	4	3	4	5	5	5	5	3	3	4
	5	5	5	5	5	5	5	5	5	5
	5	4	5	5	5	4	4	4	5	4
	4	3	4	4	4	4	4	4	4	4
	5	5	5	5	5	5	5	5	5	5
	5	5	5	5	5	5	5	5	5	5
	5	4	4	4	5	5	4	5	5	5
	4	4	4	4	4	4	4	4	4	4
	5	5	5	5	5	5	5	5	5	5
	5	5	5	5	5	5	5	5	5	5
	5	5	5	5	5	5	5	5	5	5
	5	5	5	5	5	5	5	5	5	5
	5	5	5	5	5	5	5	5	5	5
	5	5	5	5	5	5	5	5	5	5
	4	4	4	4	4	4	4	4	4	4
	3	4	3	3	3	3	4	3	3	3
	5	5	5	5	5	5	5	5	5	5
	5	5	5	5	5	4	4	4	4	4
	4	4	4	4	4	4	4	4	4	4
	5	5	5	5	5	5	5	5	4	4
	4	4	5	4	4	4	4	4	4	4
	4	4	4	4	5	5	4	4	3	3
	5	5	5	5	5	5	5	5	5	5
	4	3	4	5	5	5	5	3	3	4
	5	5	5	5	5	5	5	5	5	5
	5	5	5	5	5	5	1	4	4	4
	4	4	4	4	4	4	4	4	4	4
	5	5	5	5	5	5	5	5	5	5
	5	5	5	5	5	5	5	5	5	5
	5	5	5	5	5	5	5	5	5	5
	4	4	4	4	4	4	4	4	4	4
	5	5	5	5	5	5	5	5	5	5
	4	4	4	4	4	4	4	4	4	4
	5	5	5	5	5	5	5	5	5	5
	5	5	5	5	5	5	5	5	5	5
	5	4	5	5	5	5	5	5	5	5
	5	5	5	5	5	5	5	5	5	5
	5	5	4	4	5	4	4	5	5	4
	5	5	5	5	5	5	5	5	5	5
	5	5	5	5	5	4	4	4	4	4
	5	4	4	4	5	5	5	5	4	5
	4	3	4	5	5	5	5	5	2	2
	5	5	5	5	5	5	5	5	5	5
	5	5	5	5	5	5	5	5	5	5
	5	5	4	4	5	4	4	5	5	4
	5	5	5	5	5	5	1	4	4	4
	5	5	5	5	5	5	5	5	5	5
	5	5	5	5	5	5	5	5	5	5
	5	5	4	4	5	4	4	5	5	4
	5	4	4	4	5	5	4	5	5	5
	4	4	4	4	4	4	4	4	4	4
	5	5	5	5	5	5	5	5	5	5
	5	5	5	5	5	5	5	5	5	5
	5	5	5	5	5	5	5	5	5	4
	5	5	5	5	5	5	5	5	5	5
	4	3	3	5	5	4	3	3	5	5
	5	4	5	5	5	4	4	4	5	4
	5	5	5	5	5	5	5	5	5	5
	5	5	5	5	5	5	5	5	5	5
	4	4	4	4	4	4	4	4	4	4
	5	5	5	5	5	5	5	5	5	5
	5	5	5	5	5	5	5	5	5	5
	4	3	4	4	4	4	4	4	4	4
	4	4	4	4	4	4	4	4	4	4
	4	3	4	4	4	4	4	4	4	4
