# Supplementary material for: DeepSeek-AI-enhanced virtual reality training for mass casualty management: Leveraging machine learning for personalized instructional optimization
Source: PLoS One. 2025 Jun 11;20(6):e0321352. doi: 10.1371/journal.pone.0321352 (PMC12157235; doi:10.1371/journal.pone.0321352)
Supplement: S1 File — (ZIP) [file pone.0321352.s001.zip › ZIP File Archive/S4_Fig3_data.xlsx]

## Sheet: Sheet1
Predicted	Actual	IsCorrect
0	0	TRUE
0	0	TRUE
0	0	TRUE
1	1	TRUE
1	1	TRUE
1	1	TRUE
0	0	TRUE
0	0	TRUE
1	1	TRUE
0	0	TRUE
0	0	TRUE
0	0	TRUE
0	0	TRUE
1	1	TRUE
0	0	TRUE
0	0	TRUE
0	0	TRUE
0	0	TRUE
1	1	TRUE
0	0	TRUE
0	0	TRUE
0	0	TRUE
1	1	TRUE
1	1	TRUE
1	1	TRUE
0	0	TRUE
0	0	TRUE
1	1	TRUE
1	1	TRUE
0	0	TRUE
0	0	TRUE
1	1	TRUE
1	1	TRUE
1	1	TRUE
0	0	TRUE
0	0	TRUE
0	0	TRUE
1	1	TRUE
0	0	TRUE
1	1	TRUE
0	0	TRUE
1	1	TRUE
1	1	TRUE
0	0	TRUE
0	0	TRUE
0	0	TRUE
0	0	TRUE
0	0	TRUE
0	0	TRUE
1	1	TRUE
0	0	TRUE
0	0	TRUE
1	1	TRUE
1	1	TRUE
0	0	TRUE
0	0	TRUE
1	1	TRUE
0	0	TRUE
