# Supplementary material for: DeepSeek-AI-enhanced virtual reality training for mass casualty management: Leveraging machine learning for personalized instructional optimization
Source: PLoS One. 2025 Jun 11;20(6):e0321352. doi: 10.1371/journal.pone.0321352 (PMC12157235; doi:10.1371/journal.pone.0321352)
Supplement: S1 File — (ZIP) [file pone.0321352.s001.zip › ZIP File Archive/S5_Fig4_data.xlsx]

## Sheet: Sheet1
Category	ErrorRate
Batch_Casualties	0.25
Batch_Casualties	0.5
Batch_Casualties	0.75
Batch_Casualties	0.5
Batch_Casualties	0.5
Batch_Casualties	0.75
Batch_Casualties	0.25
Batch_Casualties	0.5
Batch_Casualties	0.5
Batch_Casualties	0.5
Batch_Casualties	0.75
Batch_Casualties	0.25
Batch_Casualties	0.25
Batch_Casualties	0.5
Batch_Casualties	0.5
Batch_Casualties	0.25
Batch_Casualties	0.5
Batch_Casualties	0.5
Batch_Casualties	0.5
Batch_Casualties	1
Batch_Casualties	0.5
Batch_Casualties	1
Batch_Casualties	0
Batch_Casualties	0
Batch_Casualties	0.75
Batch_Casualties	0.5
Batch_Casualties	0.25
Batch_Casualties	0
Batch_Casualties	0
Batch_Casualties	0.5
Batch_Casualties	0.25
Batch_Casualties	0
Batch_Casualties	0
Batch_Casualties	0.25
Batch_Casualties	0
Batch_Casualties	0.5
Batch_Casualties	0
Batch_Casualties	0
Batch_Casualties	0
Batch_Casualties	0.25
Batch_Casualties	0.25
Batch_Casualties	0.5
Batch_Casualties	0.25
Batch_Casualties	0.25
Batch_Casualties	1
Batch_Casualties	0.5
Batch_Casualties	0
Batch_Casualties	0.25
Batch_Casualties	0.25
Batch_Casualties	0.25
Batch_Casualties	0.25
Batch_Casualties	0.5
Batch_Casualties	0
Batch_Casualties	0.75
Batch_Casualties	0.5
Batch_Casualties	0.5
Batch_Casualties	0
Batch_Casualties	0
Batch_Casualties	0.75
Batch_Casualties	0.5
Batch_Casualties	0.75
Batch_Casualties	0.5
Batch_Casualties	0
Batch_Casualties	0.5
Batch_Casualties	0.25
Batch_Casualties	0.25
Batch_Casualties	0.75
Batch_Casualties	0.75
Batch_Casualties	0
Batch_Casualties	0.5
Batch_Casualties	0.5
Batch_Casualties	0.5
Batch_Casualties	0.25
Batch_Casualties	0.25
Batch_Casualties	0.5
Batch_Casualties	0.5
Batch_Casualties	0.5
Batch_Casualties	0.5
Batch_Casualties	0.5
Batch_Casualties	0.5
Batch_Casualties	0.25
Batch_Casualties	0.25
Batch_Casualties	0.75
Batch_Casualties	0
Batch_Casualties	0
Batch_Casualties	0
Batch_Casualties	0.25
Batch_Casualties	0
Batch_Casualties	0.25
Batch_Casualties	0.25
Batch_Casualties	0.5
Batch_Casualties	0.25
Batch_Casualties	0.25
Batch_Casualties	0.75
Batch_Casualties	0.5
Batch_Casualties	0.25
Batch_Casualties	0.25
Batch_Casualties	0
Batch_Casualties	0
Batch_Casualties	0.5
Batch_Casualties	0
Batch_Casualties	0
Batch_Casualties	0.25
Batch_Casualties	0
Batch_Casualties	0.25
Batch_Casualties	0.5
Batch_Casualties	0.25
Batch_Casualties	0.25
Batch_Casualties	0.5
Batch_Casualties	0.25
Batch_Casualties	0.5
Batch_Casualties	0
Batch_Casualties	0.25
Batch_Casualties	0.25
Batch_Casualties	0.5
Batch_Casualties	0.25
Batch_Casualties	0.5
Batch_Casualties	0
Batch_Casualties	0.25
Batch_Casualties	0.25
Batch_Casualties	0
Batch_Casualties	0.25
Batch_Casualties	0.75
Batch_Casualties	0.25
Batch_Casualties	0.25
Batch_Casualties	0
Batch_Casualties	0.5
Batch_Casualties	0.5
Batch_Casualties	1
Batch_Casualties	0.5
Batch_Casualties	1
Batch_Casualties	1
Batch_Casualties	0.25
Batch_Casualties	0
Batch_Casualties	0
Batch_Casualties	0
Batch_Casualties	0.25
Batch_Casualties	0.5
Batch_Casualties	0.5
Batch_Casualties	0.75
Batch_Casualties	0.5
Batch_Casualties	0.5
Batch_Casualties	1
Batch_Casualties	0.5
Batch_Casualties	0
Batch_Casualties	0.25
Batch_Casualties	0.75
Batch_Casualties	0.25
Batch_Casualties	0
Batch_Casualties	0
Batch_Casualties	0
Batch_Casualties	0
Batch_Casualties	0
Batch_Casualties	0
Batch_Casualties	0.25
Batch_Casualties	0.25
Batch_Casualties	0.25
Batch_Casualties	0.75
Batch_Casualties	0.75
Batch_Casualties	0.25
Batch_Casualties	0
Batch_Casualties	0.5
Batch_Casualties	0.5
Batch_Casualties	0
Batch_Casualties	0.25
Batch_Casualties	0.5
Batch_Casualties	0.75
Batch_Casualties	0.25
Batch_Casualties	0.25
Batch_Casualties	0.25
Batch_Casualties	0.25
Batch_Casualties	0.25
Batch_Casualties	0.25
Batch_Casualties	0.25
Batch_Casualties	0.5
Batch_Casualties	0
Batch_Casualties	0.75
Batch_Casualties	0.5
Batch_Casualties	0.25
Batch_Casualties	0.5
Batch_Casualties	0.5
Batch_Casualties	0
Batch_Casualties	0
Batch_Casualties	0.75
Batch_Casualties	0.25
Batch_Casualties	0.75
Batch_Casualties	0.5
Batch_Casualties	0
Batch_Casualties	0
Batch_Casualties	0.25
Batch_Casualties	0
Batch_Casualties	0.5
Batch_Casualties	0
Batch_Casualties	0.5
Batch_Casualties	0
Batch_Casualties	0
Injury_Classification	0.6
Injury_Classification	0.6
Injury_Classification	0
Injury_Classification	0.6
Injury_Classification	0.4
Injury_Classification	0.8
Injury_Classification	0.8
Injury_Classification	0.8
Injury_Classification	0.4
Injury_Classification	0.4
Injury_Classification	0.4
Injury_Classification	0.6
Injury_Classification	0.6
Injury_Classification	0.8
Injury_Classification	0.8
Injury_Classification	0.6
Injury_Classification	0.6
Injury_Classification	0.8
Injury_Classification	0.6
Injury_Classification	0.8
Injury_Classification	0
Injury_Classification	0.4
Injury_Classification	0.2
Injury_Classification	0
Injury_Classification	0.6
Injury_Classification	0.8
Injury_Classification	0
Injury_Classification	0
Injury_Classification	0
Injury_Classification	0.2
Injury_Classification	0
Injury_Classification	0
Injury_Classification	0
Injury_Classification	0
Injury_Classification	0
Injury_Classification	0.6
Injury_Classification	0
Injury_Classification	0
Injury_Classification	0
Injury_Classification	0
Injury_Classification	0
Injury_Classification	0.4
Injury_Classification	0.4
Injury_Classification	0.6
Injury_Classification	0.4
Injury_Classification	0.8
Injury_Classification	0
Injury_Classification	0.8
Injury_Classification	0
Injury_Classification	1
Injury_Classification	0.6
Injury_Classification	0.6
Injury_Classification	0.2
Injury_Classification	0.4
Injury_Classification	0.8
Injury_Classification	0.4
Injury_Classification	0
Injury_Classification	0
Injury_Classification	0.6
Injury_Classification	0.2
Injury_Classification	0.8
Injury_Classification	0.8
Injury_Classification	0
Injury_Classification	0.4
Injury_Classification	0.2
Injury_Classification	0
Injury_Classification	0
Injury_Classification	0.4
Injury_Classification	0
Injury_Classification	0.2
Injury_Classification	0.6
Injury_Classification	0
Injury_Classification	0.8
Injury_Classification	0.6
Injury_Classification	0.6
Injury_Classification	0.6
Injury_Classification	0.4
Injury_Classification	0.2
Injury_Classification	0.6
Injury_Classification	0.6
Injury_Classification	0.4
Injury_Classification	0.4
Injury_Classification	0.2
Injury_Classification	0
Injury_Classification	0
Injury_Classification	0
Injury_Classification	0.2
Injury_Classification	0
Injury_Classification	0.6
Injury_Classification	0
Injury_Classification	0.6
Injury_Classification	0.2
Injury_Classification	0.6
Injury_Classification	0.8
Injury_Classification	0.6
Injury_Classification	0.4
Injury_Classification	0.2
Injury_Classification	0.6
Injury_Classification	0
Injury_Classification	0.8
Injury_Classification	0
Injury_Classification	0
Injury_Classification	0.4
Injury_Classification	0
Injury_Classification	0.4
Injury_Classification	0.2
Injury_Classification	0.6
Injury_Classification	0.4
Injury_Classification	0.8
Injury_Classification	0.6
Injury_Classification	0.6
Injury_Classification	0
Injury_Classification	0.6
Injury_Classification	0.4
Injury_Classification	0
Injury_Classification	0
Injury_Classification	0
Injury_Classification	0
Injury_Classification	0
Injury_Classification	0.8
Injury_Classification	0
Injury_Classification	0.8
Injury_Classification	0.6
Injury_Classification	0
Injury_Classification	0.2
Injury_Classification	0.2
Injury_Classification	0.6
Injury_Classification	0.4
Injury_Classification	0.8
Injury_Classification	0.6
Injury_Classification	0.6
Injury_Classification	0.6
Injury_Classification	0.4
Injury_Classification	0.6
Injury_Classification	0
Injury_Classification	0
Injury_Classification	0.4
Injury_Classification	0.8
Injury_Classification	0.6
Injury_Classification	0.6
Injury_Classification	0.6
Injury_Classification	0.8
Injury_Classification	0.4
Injury_Classification	0.6
Injury_Classification	0
Injury_Classification	0.6
Injury_Classification	0.8
Injury_Classification	0.6
Injury_Classification	0
Injury_Classification	0.2
Injury_Classification	0
Injury_Classification	0
Injury_Classification	0.2
Injury_Classification	0
Injury_Classification	0
Injury_Classification	0
Injury_Classification	0.4
Injury_Classification	0.6
Injury_Classification	0.6
Injury_Classification	0.4
Injury_Classification	0
Injury_Classification	0
Injury_Classification	0.4
Injury_Classification	0
Injury_Classification	0.8
Injury_Classification	0.8
Injury_Classification	0.2
Injury_Classification	0.6
Injury_Classification	0.6
Injury_Classification	0.6
Injury_Classification	0.6
Injury_Classification	0.8
Injury_Classification	0.6
Injury_Classification	0.6
Injury_Classification	1
Injury_Classification	0.2
Injury_Classification	0.6
Injury_Classification	0.8
Injury_Classification	0.6
Injury_Classification	0.6
Injury_Classification	0.4
Injury_Classification	0
Injury_Classification	0.2
Injury_Classification	0.8
Injury_Classification	0.8
Injury_Classification	0.4
Injury_Classification	0.6
Injury_Classification	0
Injury_Classification	0
Injury_Classification	0.6
Injury_Classification	0
Injury_Classification	0.4
Injury_Classification	0.8
Injury_Classification	1
Injury_Classification	0
Injury_Classification	0
Trauma_Assessment	0.8
Trauma_Assessment	0.4
Trauma_Assessment	0.4
Trauma_Assessment	0.8
Trauma_Assessment	0.6
Trauma_Assessment	0.6
Trauma_Assessment	0.8
Trauma_Assessment	0.4
Trauma_Assessment	0.4
Trauma_Assessment	0.4
Trauma_Assessment	0.8
Trauma_Assessment	0.4
Trauma_Assessment	0.4
Trauma_Assessment	0.8
Trauma_Assessment	0.6
Trauma_Assessment	0.6
Trauma_Assessment	0.8
Trauma_Assessment	0.4
Trauma_Assessment	0.8
Trauma_Assessment	0.6
Trauma_Assessment	0.2
Trauma_Assessment	0.2
Trauma_Assessment	0.2
Trauma_Assessment	0.2
Trauma_Assessment	0.6
Trauma_Assessment	0.2
Trauma_Assessment	0
Trauma_Assessment	0
Trauma_Assessment	0
Trauma_Assessment	0.6
Trauma_Assessment	0.2
Trauma_Assessment	0
Trauma_Assessment	0.2
Trauma_Assessment	0.2
Trauma_Assessment	0
Trauma_Assessment	0.8
Trauma_Assessment	0
Trauma_Assessment	0
Trauma_Assessment	0.2
Trauma_Assessment	0.2
Trauma_Assessment	0.2
Trauma_Assessment	0.4
Trauma_Assessment	0.8
Trauma_Assessment	0.4
Trauma_Assessment	0.6
Trauma_Assessment	0.8
Trauma_Assessment	0
Trauma_Assessment	1
Trauma_Assessment	0.2
Trauma_Assessment	0.6
Trauma_Assessment	0.8
Trauma_Assessment	0.6
Trauma_Assessment	0
Trauma_Assessment	0.6
Trauma_Assessment	0.6
Trauma_Assessment	0.8
Trauma_Assessment	0
Trauma_Assessment	0
Trauma_Assessment	0.8
Trauma_Assessment	0.6
Trauma_Assessment	0.8
Trauma_Assessment	0.6
Trauma_Assessment	0
Trauma_Assessment	1
Trauma_Assessment	0.4
Trauma_Assessment	0
Trauma_Assessment	0.4
Trauma_Assessment	0.8
Trauma_Assessment	0
Trauma_Assessment	0
Trauma_Assessment	0.6
Trauma_Assessment	0.4
Trauma_Assessment	0.8
Trauma_Assessment	0.6
Trauma_Assessment	0.6
Trauma_Assessment	0.8
Trauma_Assessment	0.6
Trauma_Assessment	1
Trauma_Assessment	0.6
Trauma_Assessment	0.6
Trauma_Assessment	0.8
Trauma_Assessment	1
Trauma_Assessment	1
Trauma_Assessment	0.2
Trauma_Assessment	0
Trauma_Assessment	0
Trauma_Assessment	0.4
Trauma_Assessment	0
Trauma_Assessment	0.6
Trauma_Assessment	0.4
Trauma_Assessment	0.8
Trauma_Assessment	0.6
Trauma_Assessment	0.8
Trauma_Assessment	0.8
Trauma_Assessment	1
Trauma_Assessment	1
Trauma_Assessment	1
Trauma_Assessment	0.6
Trauma_Assessment	0.2
Trauma_Assessment	1
Trauma_Assessment	0.4
Trauma_Assessment	0.2
Trauma_Assessment	0.6
Trauma_Assessment	0.4
Trauma_Assessment	0.4
Trauma_Assessment	0.6
Trauma_Assessment	0.8
Trauma_Assessment	0.8
Trauma_Assessment	0.8
Trauma_Assessment	0.8
Trauma_Assessment	1
Trauma_Assessment	0.4
Trauma_Assessment	0.8
Trauma_Assessment	0.6
Trauma_Assessment	0.6
Trauma_Assessment	0.4
Trauma_Assessment	0.4
Trauma_Assessment	0
Trauma_Assessment	0.2
Trauma_Assessment	1
Trauma_Assessment	0
Trauma_Assessment	0.6
Trauma_Assessment	0.4
Trauma_Assessment	0
Trauma_Assessment	0.2
Trauma_Assessment	0
Trauma_Assessment	0.6
Trauma_Assessment	0.4
Trauma_Assessment	0.8
Trauma_Assessment	1
Trauma_Assessment	0.8
Trauma_Assessment	0.6
Trauma_Assessment	0.6
Trauma_Assessment	0.6
Trauma_Assessment	0
Trauma_Assessment	0
Trauma_Assessment	0.4
Trauma_Assessment	0.6
Trauma_Assessment	0.8
Trauma_Assessment	0.8
Trauma_Assessment	0.6
Trauma_Assessment	0.6
Trauma_Assessment	0.6
Trauma_Assessment	0.4
Trauma_Assessment	0.2
Trauma_Assessment	0.4
Trauma_Assessment	0.8
Trauma_Assessment	0.4
Trauma_Assessment	0.2
Trauma_Assessment	0.4
Trauma_Assessment	0.2
Trauma_Assessment	0
Trauma_Assessment	0.2
Trauma_Assessment	0
Trauma_Assessment	0.2
Trauma_Assessment	0
Trauma_Assessment	0.2
Trauma_Assessment	0.6
Trauma_Assessment	0.6
Trauma_Assessment	0.6
Trauma_Assessment	0
Trauma_Assessment	0
Trauma_Assessment	0.6
Trauma_Assessment	0
Trauma_Assessment	0.6
Trauma_Assessment	0.4
Trauma_Assessment	0.2
Trauma_Assessment	0.6
Trauma_Assessment	0.4
Trauma_Assessment	0.6
Trauma_Assessment	0.6
Trauma_Assessment	0.4
Trauma_Assessment	0.6
Trauma_Assessment	0.2
Trauma_Assessment	0.6
Trauma_Assessment	0
Trauma_Assessment	0.2
Trauma_Assessment	0.2
Trauma_Assessment	0.6
Trauma_Assessment	0.6
Trauma_Assessment	0.4
Trauma_Assessment	0
Trauma_Assessment	0
Trauma_Assessment	0.4
Trauma_Assessment	0.8
Trauma_Assessment	0.8
Trauma_Assessment	0.8
Trauma_Assessment	0
Trauma_Assessment	0.4
Trauma_Assessment	0.4
Trauma_Assessment	0
Trauma_Assessment	0.6
Trauma_Assessment	0.8
Trauma_Assessment	0.4
Trauma_Assessment	0.2
Trauma_Assessment	0
Clinical_Case_Analysis	0.2
Clinical_Case_Analysis	0.2
Clinical_Case_Analysis	0.2
Clinical_Case_Analysis	0.4
Clinical_Case_Analysis	0.2
Clinical_Case_Analysis	0.2
Clinical_Case_Analysis	0.8
Clinical_Case_Analysis	0.2
Clinical_Case_Analysis	0.4
Clinical_Case_Analysis	0.6
Clinical_Case_Analysis	0.2
Clinical_Case_Analysis	0.2
Clinical_Case_Analysis	0.6
Clinical_Case_Analysis	0.4
Clinical_Case_Analysis	0.2
Clinical_Case_Analysis	0.4
Clinical_Case_Analysis	0.8
Clinical_Case_Analysis	0.2
Clinical_Case_Analysis	0.2
Clinical_Case_Analysis	0.4
Clinical_Case_Analysis	0
Clinical_Case_Analysis	0.2
Clinical_Case_Analysis	0
Clinical_Case_Analysis	0
Clinical_Case_Analysis	0.4
Clinical_Case_Analysis	0.8
Clinical_Case_Analysis	0.2
Clinical_Case_Analysis	0
Clinical_Case_Analysis	0
Clinical_Case_Analysis	0.6
Clinical_Case_Analysis	0
Clinical_Case_Analysis	0
Clinical_Case_Analysis	0.2
Clinical_Case_Analysis	0.2
Clinical_Case_Analysis	0
Clinical_Case_Analysis	0.6
Clinical_Case_Analysis	0
Clinical_Case_Analysis	0
Clinical_Case_Analysis	0
Clinical_Case_Analysis	0.2
Clinical_Case_Analysis	0.2
Clinical_Case_Analysis	0.6
Clinical_Case_Analysis	0.4
Clinical_Case_Analysis	0.2
Clinical_Case_Analysis	0.4
Clinical_Case_Analysis	0.6
Clinical_Case_Analysis	0
Clinical_Case_Analysis	0.2
Clinical_Case_Analysis	0
Clinical_Case_Analysis	0.2
Clinical_Case_Analysis	0.2
Clinical_Case_Analysis	0.6
Clinical_Case_Analysis	0
Clinical_Case_Analysis	0.2
Clinical_Case_Analysis	0.6
Clinical_Case_Analysis	0.2
Clinical_Case_Analysis	0
Clinical_Case_Analysis	0
Clinical_Case_Analysis	0.4
Clinical_Case_Analysis	0.2
Clinical_Case_Analysis	0.8
Clinical_Case_Analysis	0.2
Clinical_Case_Analysis	0
Clinical_Case_Analysis	1
Clinical_Case_Analysis	0.2
Clinical_Case_Analysis	0
Clinical_Case_Analysis	0.2
Clinical_Case_Analysis	0.4
Clinical_Case_Analysis	0.2
Clinical_Case_Analysis	0.2
Clinical_Case_Analysis	0.4
Clinical_Case_Analysis	0.2
Clinical_Case_Analysis	0.6
Clinical_Case_Analysis	0.6
Clinical_Case_Analysis	1
Clinical_Case_Analysis	0.8
Clinical_Case_Analysis	0.6
Clinical_Case_Analysis	1
Clinical_Case_Analysis	0.4
Clinical_Case_Analysis	0.6
Clinical_Case_Analysis	0.8
Clinical_Case_Analysis	0.6
Clinical_Case_Analysis	0.8
Clinical_Case_Analysis	0.2
Clinical_Case_Analysis	0
Clinical_Case_Analysis	0.2
Clinical_Case_Analysis	0.2
Clinical_Case_Analysis	0
Clinical_Case_Analysis	0.8
Clinical_Case_Analysis	0
Clinical_Case_Analysis	0.6
Clinical_Case_Analysis	0.8
Clinical_Case_Analysis	0.8
Clinical_Case_Analysis	0.6
Clinical_Case_Analysis	0.6
Clinical_Case_Analysis	0.8
Clinical_Case_Analysis	1
Clinical_Case_Analysis	0.6
Clinical_Case_Analysis	0.2
Clinical_Case_Analysis	0.8
Clinical_Case_Analysis	0
Clinical_Case_Analysis	0
Clinical_Case_Analysis	0.4
Clinical_Case_Analysis	0.2
Clinical_Case_Analysis	0.2
Clinical_Case_Analysis	0.8
Clinical_Case_Analysis	0.8
Clinical_Case_Analysis	0.8
Clinical_Case_Analysis	0.6
Clinical_Case_Analysis	0.4
Clinical_Case_Analysis	1
Clinical_Case_Analysis	0.2
Clinical_Case_Analysis	0.6
Clinical_Case_Analysis	0.8
Clinical_Case_Analysis	0
Clinical_Case_Analysis	0
Clinical_Case_Analysis	0
Clinical_Case_Analysis	0
Clinical_Case_Analysis	0
Clinical_Case_Analysis	0.6
Clinical_Case_Analysis	0
Clinical_Case_Analysis	0.6
Clinical_Case_Analysis	1
Clinical_Case_Analysis	0
Clinical_Case_Analysis	0.2
Clinical_Case_Analysis	0
Clinical_Case_Analysis	0.6
Clinical_Case_Analysis	0.4
Clinical_Case_Analysis	0.2
Clinical_Case_Analysis	0.6
Clinical_Case_Analysis	0.2
Clinical_Case_Analysis	1
Clinical_Case_Analysis	0.8
Clinical_Case_Analysis	0.4
Clinical_Case_Analysis	0.2
Clinical_Case_Analysis	0.2
Clinical_Case_Analysis	0.4
Clinical_Case_Analysis	0.6
Clinical_Case_Analysis	0.6
Clinical_Case_Analysis	0.8
Clinical_Case_Analysis	0.8
Clinical_Case_Analysis	0.8
Clinical_Case_Analysis	1
Clinical_Case_Analysis	0.6
Clinical_Case_Analysis	0.4
Clinical_Case_Analysis	0.8
Clinical_Case_Analysis	0.8
Clinical_Case_Analysis	0.6
Clinical_Case_Analysis	0.2
Clinical_Case_Analysis	0
Clinical_Case_Analysis	0
Clinical_Case_Analysis	0
Clinical_Case_Analysis	0
Clinical_Case_Analysis	0
Clinical_Case_Analysis	0.2
Clinical_Case_Analysis	0
Clinical_Case_Analysis	0.2
Clinical_Case_Analysis	0.4
Clinical_Case_Analysis	0.2
Clinical_Case_Analysis	0.6
Clinical_Case_Analysis	0
Clinical_Case_Analysis	0
Clinical_Case_Analysis	0.4
Clinical_Case_Analysis	0
Clinical_Case_Analysis	0.2
Clinical_Case_Analysis	0.2
Clinical_Case_Analysis	0.4
Clinical_Case_Analysis	0.4
Clinical_Case_Analysis	0.6
Clinical_Case_Analysis	0.4
Clinical_Case_Analysis	0.2
Clinical_Case_Analysis	0.2
Clinical_Case_Analysis	0.2
Clinical_Case_Analysis	0.2
Clinical_Case_Analysis	0.4
Clinical_Case_Analysis	0
Clinical_Case_Analysis	0.4
Clinical_Case_Analysis	0.8
Clinical_Case_Analysis	0.6
Clinical_Case_Analysis	0.8
Clinical_Case_Analysis	0.2
Clinical_Case_Analysis	0
Clinical_Case_Analysis	0
Clinical_Case_Analysis	0.2
Clinical_Case_Analysis	0.4
Clinical_Case_Analysis	0.6
Clinical_Case_Analysis	0.6
Clinical_Case_Analysis	0
Clinical_Case_Analysis	0
Clinical_Case_Analysis	0.2
Clinical_Case_Analysis	0
Clinical_Case_Analysis	0.2
Clinical_Case_Analysis	0.4
Clinical_Case_Analysis	0.2
Clinical_Case_Analysis	0.2
Clinical_Case_Analysis	0
