# Supplementary material for: DeepSeek-AI-enhanced virtual reality training for mass casualty management: Leveraging machine learning for personalized instructional optimization
Source: PLoS One. 2025 Jun 11;20(6):e0321352. doi: 10.1371/journal.pone.0321352 (PMC12157235; doi:10.1371/journal.pone.0321352)
Supplement: S1 File — (ZIP) [file pone.0321352.s001.zip › ZIP File Archive/S6_Fig5_data.xlsx]

## Sheet: Sheet1
PC1	PC2	Cluster
-0.00758018	-0.617221	3
0.368068	0.044973	3
0.633012	0.883008	3
2.03765	0.85492	3
0.098837	-0.224258	3
0.244226	-0.938506	3
0.702298	-1.05353	3
0.174802	-0.434839	3
0.0944946	-0.228601	3
0.300733	-0.308908	3
0.420122	-0.476064	3
0.0272143	-0.00933495	3
0.355013	-0.254628	3
0.789174	-0.680104	3
0.511314	-0.384873	3
0.372383	-0.237258	3
1.20385	-0.551975	2
0.565649	0.242554	3
0.782716	-0.113471	3
1.46874	-0.287086	3
-1.27972	0.116458	1
-0.0314086	-0.0679578	3
-1.21456	0.468168	1
-1.14505	0.824221	1
0.787031	-0.395702	3
1.02152	-0.16121	3
-0.760801	0.635379	1
-0.426351	1.82947	1
-0.454576	1.80124	1
0.556937	-0.0527044	3
-0.196256	1.48647	1
-1.27964	0.976178	1
-0.00518915	1.67754	1
0.051235	1.44742	1
-1.97443	0.281388	1
0.370129	-1.09915	3
-1.52499	0.730831	1
-1.91581	0.340011	1
-1.31875	0.650523	1
-1.41217	-0.015986	1
-0.365639	1.03054	1
3.60316	2.99351	3
0.205199	-0.404442	3
1.80761	1.77106	3
0.561224	-0.621509	3
0.784805	-0.97102	3
-1.95923	0.296587	1
2.53269	1.34996	3
-1.60972	0.0730065	1
0.0119333	-0.884253	3
-0.285496	-0.895137	3
2.73244	1.54971	3
-1.75082	0.218451	1
-0.055347	-0.664988	3
0.49606	-0.973218	3
0.100981	-0.50866	3
-1.62486	0.630955	1
-1.61618	0.639639	1
1.59035	0.121076	3
0.385465	0.348916	3
1.09958	-1.22934	2
0.502629	-0.393558	3
-1.66612	0.589701	1
0.168151	-1.87422	2
-1.27109	-0.448003	1
-0.76943	1.19984	1
-0.315811	-0.0658141	3
1.13443	-0.048307	3
-1.52936	0.439915	1
-1.004	0.10563	1
1.99426	1.09807	3
-0.856417	-0.319874	3
0.936817	-0.532461	2
0.73712	-0.159067	2
0.608936	-1.14689	2
0.467834	-1.00144	2
0.205172	-0.691015	2
0.634991	-1.12083	2
0.213857	-0.68233	2
0.448321	-0.734412	2
0.650244	-0.532489	2
0.509115	-0.673618	2
1.58381	-0.172011	2
-0.823766	0.572414	1
-1.77251	0.483312	1
-1.15374	0.815536	1
-0.899841	-0.363298	3
-1.82898	0.140287	1
0.0922409	-1.09049	2
-1.21896	-0.109321	1
0.294137	-1.17514	2
0.146576	-0.463065	2
0.389698	-0.793035	2
0.845571	-1.1968	2
0.674072	-1.08175	2
1.3602	-0.109074	2
1.12571	-0.343565	2
2.58051	1.97087	2
-1.7096	-0.0268696	1
0.760866	-1.56805	2
-1.04306	0.353121	1
-1.05389	0.628838	1
0.307274	-0.0158211	2
-0.185455	0.924179	1
0.190083	0.44008	2
0.880421	-0.0157662	2
0.0357618	-1.43352	2
0.0705287	-1.1122	2
0.250685	-1.50514	2
-0.122682	-1.01887	2
0.778236	-1.55068	2
0.0338378	1.14347	1
0.129152	-1.05358	2
-0.159565	-0.769206	2
-0.372235	0.164308	1
-0.693493	0.702687	1
-0.478597	0.344491	1
-1.88541	0.370408	1
-0.52848	0.8677	1
0.298452	-1.45737	2
-2.05042	0.205396	1
0.886907	-0.295826	2
1.07143	-0.397846	2
-0.380782	1.58849	1
0.0902895	1.19992	1
-0.306961	1.66231	1
1.8531	0.670366	2
0.357239	0.32069	2
0.446122	-1.02316	3
0.63936	-0.829918	2
0.632874	-0.549858	3
1.0019	-1.04047	2
-0.0184363	-0.628077	2
0.420205	0.383656	2
-1.41862	0.550647	1
-1.60101	0.368265	1
0.956523	1.20652	3
0.539512	-0.643221	3
3.66172	2.47899	3
0.439581	-1.31624	2
0.202973	-0.97976	2
0.357102	-1.11218	2
0.867311	-0.888513	2
0.487458	-0.122183	2
-1.42085	-0.0246709	1
-0.252928	-0.862569	2
0.235459	-1.80691	2
0.220425	-0.10267	2
-0.517597	1.16513	1
-1.5077	-0.11152	1
-0.154976	1.8143	1
-0.280879	1.97494	1
-1.51636	0.166369	1
-0.563137	1.69268	1
2.40266	3.79884	1
-0.0833255	1.88595	1
0.387719	1.21081	1
0.163919	-0.732268	2
0.685038	0.0753975	3
-0.574241	-0.897336	3
-1.80942	0.446401	1
-1.46642	0.216307	1
0.0597551	-0.26334	3
-2.08299	0.172828	1
-0.116141	-0.725782	3
-0.0944289	-0.70407	3
-0.268071	-0.304621	3
0.0575564	-0.552085	3
0.0857822	-0.523859	3
0.137891	-0.471749	3
0.00547461	-0.31762	3
0.0944946	-0.228601	3
0.220425	-0.10267	3
-0.040066	0.209931	3
0.821743	-0.647536	3
-0.676096	1.00663	1
0.359383	0.0362881	3
0.439636	-0.743097	2
-0.489618	-1.3858	3
0.67847	-0.504263	2
0.396321	0.359772	3
-1.75296	0.502853	1
-1.60535	0.363922	1
0.958584	0.0623977	3
0.309363	-0.87337	2
0.532971	-0.936308	2
1.89215	0.422875	3
-1.80507	0.450744	1
-1.4925	-0.0963211	1
0.0120157	-0.0245335	3
-1.79205	0.463771	1
1.04766	0.724564	3
-0.220387	-1.11657	3
0.222541	-0.673645	3
-1.51636	0.166369	1
-1.79422	0.4616	1
