# Supplementary material for: DeepSeek-AI-enhanced virtual reality training for mass casualty management: Leveraging machine learning for personalized instructional optimization
Source: PLoS One. 2025 Jun 11;20(6):e0321352. doi: 10.1371/journal.pone.0321352 (PMC12157235; doi:10.1371/journal.pone.0321352)
Supplement: S1 File — (ZIP) [file pone.0321352.s001.zip › ZIP File Archive/S2_Fig2_data.xlsx]

## Sheet: Sheet1
序号	姓名	所用时间	总分	您的学业类型	Q1	Q2	Q3	Q4	Q5	Q6	Q7	Q8	Q9	Q10	Q11	Q12	Q13	Q14	Q15	Q16	Q17	Q18	Q19	Q20
1	林宏屹	358秒	50	进修	5	5	5	5	5	0	5	0	0	0	5	0	5	5	5	0	0	0	0	0		50
2	黄钰竣	597秒	55	进修	0	5	5	5	0	5	5	0	0	5	5	0	5	5	5	0	0	0	5	0		55
3	梁国稔	851秒	65	进修	5	0	5	0	5	5	5	5	5	5	5	5	5	5	5	0	0	0	0	0		65
4	李海	1168秒	40	实习	5	5	0	0	5	0	5	0	0	5	0	0	5	5	5	0	0	0	0	0		40
5	吴广权	473秒	55	规培3年级	5	0	5	5	5	0	5	5	5	0	5	0	5	5	5	0	0	0	0	0		55
6	何庆娟	342秒	40	进修	5	0	5	0	5	0	0	0	0	0	5	0	5	5	5	0	0	5	0	0		40
7	罗彪	421秒	30	进修	5	5	0	5	5	0	0	0	5	0	0	0	5	0	0	0	0	0	0	0		30
8	曾钰莹	442秒	50	进修	5	0	5	5	5	0	0	0	5	5	5	0	5	5	5	0	0	0	0	0		50
9	黎炜	471秒	55	进修	5	0	5	5	5	0	5	5	5	5	0	0	5	5	5	0	0	0	0	0		55
10	韦英飞	500秒	50	进修	0	5	0	0	5	0	5	0	5	5	5	5	0	5	0	5	0	5	0	0		50
11	韦子兰	489秒	45	护理	5	0	0	0	5	5	0	0	0	0	5	5	5	5	5	0	0	5	0	0		45
12	陈信	506秒	60	进修	5	5	5	0	5	0	5	0	5	0	5	0	5	5	5	5	0	5	0	0		60
13	李泽仕	525秒	50	进修	5	5	5	5	5	0	0	0	0	5	5	5	0	5	0	0	0	0	5	0		50
14	韦美逢	527秒	35	进修	5	0	5	5	5	0	0	0	0	0	0	0	5	5	5	0	0	0	0	0		35
15	谭庆芳	531秒	45	进修	5	0	5	5	5	0	0	0	0	5	5	0	5	5	5	0	0	0	0	0		45
16	骆世前	533秒	50	进修	5	5	0	5	5	0	5	0	0	5	5	0	5	0	5	0	0	0	5	0		50
17	陈炯	652秒	30	进修	0	5	0	5	0	5	5	0	5	0	0	0	5	0	0	0	0	0	0	0		30
18	叶翠萍	688秒	55	进修	5	5	5	0	5	0	0	0	5	5	5	0	5	5	0	0	5	0	0	5		55
19	李鸿	656秒	45	进修	5	0	5	5	0	5	0	0	0	0	5	5	5	5	5	0	0	0	0	0		45
20	李金秀	774秒	30	护理	0	0	5	0	5	0	0	0	5	0	5	0	5	5	0	0	0	0	0	0		30
21	周莉英	234秒	85	进修	5	0	5	5	5	5	5	5	5	5	5	5	5	5	5	0	5	0	5	5		85
22	韦美芳	479秒	60	护理	0	0	5	0	5	5	0	0	5	5	5	5	5	0	5	0	5	0	5	5		60
23	李成	330秒	90	护理	5	5	5	5	5	5	5	5	5	5	5	0	5	5	5	5	5	5	0	5		90
24	刘恺威	428秒	95	进修	5	5	5	5	5	5	5	5	5	5	5	5	5	5	5	5	5	5	0	5		95
25	李泽仕	592秒	40	进修	5	0	5	0	5	5	0	0	5	0	0	0	5	5	5	0	0	0	0	0		40
26	张静	700秒	40	护理	0	5	5	0	5	0	0	0	5	5	0	0	5	0	0	5	0	5	0	0		40
27	韦美芳	473秒	85	进修	5	0	5	5	5	5	5	5	5	5	5	5	5	5	5	5	0	5	5	0		85
28	叶翠萍	825秒	100	进修	5	5	5	5	5	5	5	5	5	5	5	5	5	5	5	5	5	5	5	5		100
29	韦英飞	812秒	100	进修	5	5	5	5	5	5	5	5	5	5	5	5	5	5	5	5	5	5	5	5		100
30	陈信	618秒	50	进修	5	5	5	0	5	5	0	5	5	0	0	5	5	0	5	0	0	0	0	0		50
31	覃吉花	799秒	90	进修	5	5	5	5	5	5	5	5	5	5	5	5	5	5	5	0	5	0	5	5		90
32	谭庆芳	432秒	100	进修	5	5	5	5	5	5	5	5	5	5	5	5	5	5	5	5	5	5	5	5		100
33	吴锦铭	887秒	90	进修	5	5	5	5	5	5	5	5	5	5	5	5	5	5	5	5	5	5	0	0		90
34	陈钦富	847秒	85	进修	5	5	5	5	5	5	5	5	5	5	5	5	5	5	5	0	5	5	0	0		85
35	韦美芳	112秒	100	进修	5	5	5	5	5	5	5	5	5	5	5	5	5	5	5	5	5	5	5	5		100
36	玉振桥	334秒	35	进修	5	0	5	5	5	5	0	0	0	0	5	0	5	0	0	0	0	0	0	0		35
37	陈金龙	319秒	100	进修	5	5	5	5	5	5	5	5	5	5	5	5	5	5	5	5	5	5	5	5		100
38	李泽仕	139秒	100	进修	5	5	5	5	5	5	5	5	5	5	5	5	5	5	5	5	5	5	5	5		100
39	黄杰贤	348秒	95	进修	5	5	5	5	5	5	5	5	5	5	5	5	5	5	5	5	5	5	0	5		95
40	玉振桥	173秒	85	进修	0	5	5	5	5	5	5	5	5	5	5	5	5	5	5	5	5	5	0	0		85
41	莫家颖	655秒	85	进修	0	5	5	5	5	5	5	5	5	5	5	5	5	5	5	5	5	5	0	0		85
42	苏娟秀	2021秒	50	进修	5	0	5	5	5	5	0	0	0	5	5	5	0	0	5	0	0	0	5	0		50
43	周莉英	456秒	50	进修	5	5	0	5	5	5	5	0	5	0	5	0	0	5	5	0	0	0	0	0		50
44	陈炯	1326秒	60	进修	5	5	0	0	5	0	0	5	5	0	5	0	5	5	5	5	0	5	5	0		60
45	龙静静	488秒	40	进修	0	0	5	0	5	5	0	0	0	5	5	5	5	5	0	0	0	0	0	0		40
46	陈伟	459秒	30	实习	0	5	5	0	5	0	0	0	0	0	5	0	5	0	0	5	0	0	0	0		30
47	阳年松	119秒	100	进修	5	5	5	5	5	5	5	5	5	5	5	5	5	5	5	5	5	5	5	5		100
48	许明馨	1396秒	40	规培2年级	5	5	0	5	5	0	0	0	0	0	5	0	5	5	5	0	0	0	0	0		40
49	许明馨	148秒	90	规培2年级	5	5	0	0	5	5	5	5	5	5	5	5	5	5	5	5	5	5	5	5		90
50	程驰	301秒	45	规培2年级	5	5	5	0	0	0	0	0	5	0	5	0	5	5	5	5	0	0	0	0		45
51	沈敏	230秒	50	规培3年级	5	5	5	5	5	0	0	0	0	0	5	5	5	5	5	0	0	0	0	0		50
52	韦力琪	1488秒	40	规培1年级	5	0	0	5	5	0	0	0	5	0	5	5	0	5	0	0	0	0	5	0		40
53	韦力琪	149秒	95	规培1年级	5	5	5	5	5	5	5	0	5	5	5	5	5	5	5	5	5	5	5	5		95
54	黄斯琪	336秒	50	规培1年级	0	0	5	5	5	0	5	0	5	0	5	5	5	5	5	0	0	0	0	0		50
55	郭屿琦	392秒	35	规培1年级	5	0	5	5	5	0	0	0	5	0	0	0	5	0	5	0	0	0	0	0		35
56	张三	408秒	50	实习	0	5	5	5	5	0	5	0	0	0	5	5	5	5	5	0	0	0	0	0		50
57	韦佳琳	273秒	100	规培2年级	5	5	5	5	5	5	5	5	5	5	5	5	5	5	5	5	5	5	5	5		100
58	马丽雯	277秒	100	规培2年级	5	5	5	5	5	5	5	5	5	5	5	5	5	5	5	5	5	5	5	5		100
59	韦美逢	896秒	35	进修	5	0	0	0	5	0	0	0	0	5	0	5	5	5	5	0	0	0	0	0		35
60	丁声声	671秒	60	进修	5	0	5	5	5	5	5	0	5	0	5	5	5	5	5	0	0	0	0	0		60
61	张海玲	472秒	20	规培1年级	5	0	5	0	0	0	0	0	0	0	0	5	0	5	0	0	0	0	0	0		20
62	马丽萍	527秒	45	规培3年级	0	0	0	5	0	0	0	0	5	0	5	5	5	5	5	5	0	5	0	0		45
63	马丽萍	254秒	100	规培3年级	5	5	5	5	5	5	5	5	5	5	5	5	5	5	5	5	5	5	5	5		100
64	李文	109秒	25	规培1年级	5	0	0	5	5	5	5	0	0	0	0	0	0	0	0	0	0	0	0	0		25
65	梁晓静	106秒	75	规培2年级	5	5	5	5	5	5	0	5	5	5	5	5	5	5	5	0	5	0	0	0		75
66	唐美玲	601秒	95	规培1年级	0	5	5	5	5	5	5	5	5	5	5	5	5	5	5	5	5	5	5	5		95
67	龚晓芳	414秒	65	规培1年级	5	0	5	0	5	5	5	5	5	5	5	5	5	5	5	0	0	0	0	0		65
68	邓德丽	752秒	40	规培3年级	0	0	0	5	5	0	5	0	5	0	5	5	0	5	5	0	0	0	0	0		40
69	茂举	251秒	95	规培3年级	5	5	5	5	5	5	5	5	5	5	5	5	0	5	5	5	5	5	5	5		95
70	宁星	295秒	80	规培1年级	5	0	5	0	5	5	0	5	5	5	5	5	0	5	5	5	5	5	5	5		80
71	赵培庄	1214秒	45	规培2年级	5	0	5	5	5	5	0	0	5	0	5	0	5	0	5	0	0	0	0	0		45
72	李冠	231秒	70	进修	5	0	5	5	5	5	5	5	5	5	5	5	5	5	5	0	0	0	0	0		70
73	韦春莹	595秒	35	规培2年级	5	5	5	5	0	0	0	0	0	0	5	5	5	0	0	0	0	0	0	0		35
74	吴秀勋	635秒	45	规培3年级	5	0	0	5	0	0	5	5	5	0	0	0	5	0	5	5	0	0	5	0		45
75	覃吉花	378秒	30	护理	0	0	5	5	0	0	5	0	5	0	0	5	0	0	0	5	0	0	0	0		30
76	兰晨	379秒	35	进修	0	0	0	5	0	0	5	0	0	0	0	5	5	0	0	5	5	0	5	0		35
77	谭平坪	390秒	45	进修	0	0	5	5	0	5	0	5	0	5	5	5	5	0	0	5	0	0	0	0		45
78	程莹	390秒	30	进修	0	0	0	5	0	5	5	5	0	0	0	5	0	0	0	5	0	0	0	0		30
79	韦美芳	394秒	45	护理	0	5	0	5	0	0	0	5	0	5	5	5	5	0	5	0	0	5	0	0		45
80	施静	436秒	40	进修	0	0	5	5	0	0	5	5	0	5	5	0	0	0	5	5	0	0	0	0		40
81	玉振桥	529秒	40	进修	5	0	5	5	5	0	5	0	0	0	5	5	0	0	0	5	0	0	0	0		40
82	罗理盈	464秒	40	进修	5	0	0	5	0	0	5	5	0	0	5	5	5	0	0	5	0	0	0	0		40
83	李再荣	827秒	30	进修	0	0	0	0	5	5	0	5	0	0	0	5	0	0	5	5	0	0	0	0		30
84	韦美芳	444秒	85	护理	5	5	5	5	5	5	5	5	5	5	5	5	5	5	5	5	0	5	0	0		85
85	黄鑫	205秒	100	护理	5	5	5	5	5	5	5	5	5	5	5	5	5	5	5	5	5	5	5	5		100
86	王洪	424秒	95	进修	5	5	5	5	5	5	5	5	5	5	5	5	5	5	5	5	5	5	5	0		95
87	韦利琴	211秒	70	规培3年级	5	5	5	5	5	0	5	5	5	5	5	5	5	5	5	0	0	0	0	0		70
88	文依宁	113秒	95	规培2年级	5	5	5	5	5	5	5	5	5	5	5	5	5	5	5	5	0	5	5	5		95
89	韦尚树	272秒	40	规培3年级	0	5	5	5	0	0	5	0	0	5	0	5	5	0	0	5	0	0	0	0		40
90	韦琴	196秒	80	规培3年级	0	5	0	5	5	5	5	5	5	5	5	5	5	5	5	5	0	0	5	5		80
91	龙海滨	299秒	35	规培2年级	0	0	0	5	0	0	0	5	5	0	0	5	5	0	5	5	0	0	0	0		35
92	姚银美	429秒	50	规培3年级	0	5	5	5	5	0	5	5	5	0	5	5	0	0	0	5	0	0	0	0		50
93	梁晋华	409秒	40	实习	0	5	5	5	0	0	0	5	0	0	0	5	0	0	5	5	5	0	0	0		40
94	刘卓楠	421秒	25	规培1年级	0	0	5	5	0	0	0	0	0	0	5	5	0	5	0	0	0	0	0	0		25
95	覃秋华	408秒	30	规培1年级	5	5	0	0	0	0	0	5	0	0	0	5	5	0	5	0	0	0	0	0		30
96	韦素萍	790秒	35	规培1年级	0	5	0	5	0	0	5	5	0	0	0	5	5	0	0	5	0	0	0	0		35
97	李再荣	682秒	35	进修	0	5	0	5	0	5	5	5	0	0	0	5	0	0	0	5	0	0	0	0		35
98	吕熠琛	1550秒	50	规培1年级	5	5	5	5	0	0	5	5	5	0	0	0	0	5	0	5	0	0	0	5		50
99	刘深	102秒	90	规培1年级	5	5	5	5	5	5	5	5	5	5	5	5	5	0	5	5	5	0	5	5		90
100	林晓群	316秒	20	实习	0	0	0	5	5	0	0	0	0	0	0	0	5	0	0	5	0	0	0	0		20
101	丁嘉琳	343秒	85	实习	5	5	5	5	5	5	5	5	5	5	5	5	5	5	5	5	0	0	0	5		85
102	韦艳玲	404秒	90	实习	5	5	5	5	5	5	5	5	5	5	5	5	5	5	5	5	0	0	5	5		90
103	陆明杰	569秒	55	进修	0	5	5	5	0	0	5	5	5	0	5	5	5	0	5	5	0	0	0	0		55
104	黄艳芬	672秒	80	进修	5	5	5	5	5	5	5	5	5	5	0	5	5	5	5	5	0	0	0	5		80
105	农彩新	647秒	65	进修	5	0	5	5	0	0	5	5	5	5	5	5	5	0	5	5	0	0	0	5		65
106	韦世敢	701秒	45	进修	0	0	5	5	0	5	5	5	0	0	5	5	0	0	0	5	0	0	5	0		45
107	陈德贵	180秒	35	规培3年级	0	5	5	5	0	0	5	5	0	0	0	0	0	0	5	5	0	0	0	0		35
108	龚晓芳	262秒	40	规培1年级	0	5	5	5	0	0	5	5	0	0	0	5	5	0	0	5	0	0	0	0		40
109	内科	213秒	30	规培3年级	0	0	0	5	0	0	5	0	0	5	5	0	0	5	0	5	0	0	0	0		30
110	黄梦怡	239秒	45	规培3年级	0	5	0	5	0	0	5	5	0	0	0	0	5	5	5	5	0	0	5	0		45
111	梁晓静	324秒	20	规培2年级	0	0	0	5	0	0	0	5	0	0	0	5	0	0	0	5	0	0	0	0		20
112	阮雪琴	773秒	80	规培2年级	5	5	5	5	5	5	5	5	5	5	5	5	5	5	5	5	0	0	0	0		80
113	庞洲霞	289秒	40	规培1年级	5	0	0	5	0	5	0	0	5	0	0	5	5	0	5	5	0	0	0	0		40
114	黄梦婷	288秒	50	规培3年级	5	0	5	5	0	0	5	5	5	0	5	5	0	0	0	5	5	0	0	0		50
115	陈德贵	454秒	70	规培3年级	0	0	5	5	5	5	5	5	0	5	5	5	5	5	5	5	0	0	0	5		70
116	阮雪琴	504秒	85	规培2年级	5	0	5	5	5	5	5	5	5	5	5	5	5	5	5	5	5	0	0	5		85
117	黄梦怡	471秒	75	规培3年级	5	0	5	5	5	5	5	5	5	5	5	5	5	5	5	0	0	0	0	5		75
118	庞洲霞	153秒	100	规培1年级	5	5	5	5	5	5	5	5	5	5	5	5	5	5	5	5	5	5	5	5		100
119	张大泳	580秒	85	规培3年级	5	0	5	5	5	5	5	5	5	5	5	5	5	5	5	5	0	5	0	5		85
120	罗毅华	235秒	30	规培3年级	0	5	0	5	0	0	0	0	0	0	5	5	5	0	0	5	0	0	0	0		30
121	罗毅华	77秒	100	规培3年级	5	5	5	5	5	5	5	5	5	5	5	5	5	5	5	5	5	5	5	5		100
122	吴嘉良	638秒	40	规培3年级	0	5	5	5	0	5	0	0	5	0	0	0	5	0	5	5	0	0	0	0		40
123	宁星	657秒	35	规培1年级	0	0	5	5	0	5	5	0	5	5	0	0	0	0	0	0	5	0	0	0		35
124	梁莹	780秒	95	规培1年级	0	5	5	5	5	5	5	5	5	5	5	5	5	5	5	5	5	5	5	5		95
125	陈源微	799秒	80	规培1年级	5	0	5	5	5	0	5	5	5	5	5	5	5	5	0	5	5	0	5	5		80
126	何翠萃	814秒	95	规培1年级	5	5	5	5	5	0	5	5	5	5	5	5	5	5	5	5	5	5	5	5		95
127	王一钦	1083秒	40	规培2年级	0	5	5	5	0	0	0	5	5	0	5	5	5	0	0	0	0	0	0	0		40
128	许爱芬	658秒	60	规培2年级	0	0	5	5	0	5	5	5	0	0	0	0	5	5	5	5	5	5	5	0		60
129	苏娟秀	369秒	35	进修	0	0	5	0	0	5	0	0	0	0	5	0	5	5	5	0	5	0	0	0		35
130	龙静静	458秒	35	进修	0	5	0	5	0	0	5	0	0	0	0	5	5	0	5	0	5	0	0	0		35
131	莫家颖	521秒	40	进修	0	0	5	0	5	0	0	5	0	0	5	0	5	5	5	0	5	0	0	0		40
132	陈钦富	493秒	25	进修	0	0	5	0	0	0	0	5	0	5	0	5	0	0	0	0	5	0	0	0		25
133	蓝银英	353秒	50	进修	5	5	5	5	0	5	5	0	0	5	5	5	0	0	0	0	5	0	0	0		50
134	韦美芳	687秒	60	护理	5	5	5	5	0	0	5	5	0	5	5	0	5	0	5	5	5	0	0	0		60
135	韦美芳	302秒	95	护理	5	5	5	5	5	5	5	5	5	5	5	5	5	5	5	5	5	5	5	0		95
136	韦美芳	218秒	95	进修	5	5	5	5	5	5	5	5	5	5	5	5	5	5	5	5	5	5	5	0		95
137	蒋新英	1000秒	65	规培3年级	5	5	5	5	5	0	5	5	0	0	0	0	5	5	5	0	5	5	5	0		65
138	蒋新英	478秒	40	规培3年级	0	5	5	5	5	0	0	0	0	0	0	0	5	5	0	0	5	5	0	0		40
139	李丽霞	1916秒	40	规培3年级	0	5	0	5	5	5	0	0	0	0	0	0	5	0	5	0	5	5	0	0		40
140	马跃	300秒	30	规培2年级	0	0	5	5	0	0	5	0	0	0	0	5	5	0	0	0	5	0	0	0		30
141	韦卿	323秒	40	规培3年级	0	5	5	5	0	5	5	0	5	0	0	0	5	0	0	0	5	0	0	0		40
142	黄斯琪	328秒	35	规培1年级	0	5	5	5	0	0	5	0	0	0	0	0	0	0	5	0	5	0	5	0		35
143	黄迪	497秒	30	规培3年级	0	0	5	0	0	0	5	5	0	5	0	5	0	0	0	0	5	0	0	0		30
144	韦佳琳	586秒	50	规培2年级	0	5	5	5	0	0	5	0	0	0	0	5	5	5	0	0	5	5	5	0		50
145	马跃	169秒	85	规培2年级	5	5	5	5	5	5	5	5	0	5	5	5	0	5	5	5	5	5	5	0		85
146	程驰	245秒	50	规培2年级	5	5	5	5	0	5	0	5	5	5	0	0	0	5	0	0	5	0	0	0		50
147	黄婷	140秒	25	规培1年级	5	0	5	0	0	0	0	0	0	0	5	5	0	0	0	0	5	0	0	0		25
148	谭潇	529秒	55	规培3年级	0	5	5	5	0	5	0	5	5	0	5	0	0	5	0	5	5	5	0	0		55
149	韦怡羽	651秒	90	规培3年级	5	5	5	5	5	5	5	5	0	5	0	5	5	5	5	5	5	5	5	5		90
150	谭潇	129秒	85	规培3年级	5	5	5	5	5	5	5	0	0	5	5	5	5	5	5	5	5	5	0	5		85
151	周颖	884秒	95	规培3年级	5	5	5	5	5	5	5	5	5	5	5	5	5	5	5	5	5	5	0	5		95
152	梁峰	892秒	100	规培1年级	5	5	5	5	5	5	5	5	5	5	5	5	5	5	5	5	5	5	5	5		100
153	彭钊焕	191秒	90	规培1年级	5	5	5	5	5	5	5	0	5	5	5	5	5	5	5	5	5	5	0	5		90
154	李欣霞	762秒	100	规培3年级	5	5	5	5	5	5	5	5	5	5	5	5	5	5	5	5	5	5	5	5		100
155	何春婷	1930秒	85	规培2年级	0	5	5	5	5	5	5	5	0	5	5	5	5	5	0	5	5	5	5	5		85
156	曾微玉	917秒	95	规培3年级	0	5	5	5	5	5	5	5	5	5	5	5	5	5	5	5	5	5	5	5		95
157	卢燕婷	870秒	75	规培3年级	0	5	5	5	0	5	0	5	0	5	0	5	5	5	5	5	5	5	5	5		75
158	李香林	371秒	45	规培3年级	0	0	5	5	0	0	5	0	0	5	0	5	5	5	5	0	5	0	0	0		45
159	邓斯玉	677秒	50	规培2年级	5	0	5	0	0	5	0	5	0	0	5	0	5	5	5	0	5	5	0	0		50
160	等等	163秒	55	规培2年级	5	5	5	5	5	0	5	0	5	0	0	5	5	0	5	0	5	0	0	0		55
161	邓斯玉	188秒	100	规培2年级	5	5	5	5	5	5	5	5	5	5	5	5	5	5	5	5	5	5	5	5		100
162	李香林	214秒	90	规培3年级	0	0	5	5	5	5	5	5	5	5	5	5	5	5	5	5	5	5	5	5		90
163	郑清文	455秒	55	规培3年级	0	5	5	5	5	0	5	0	5	0	0	5	5	5	5	0	5	0	0	0		55
164	郑清文	62秒	100	规培3年级	5	5	5	5	5	5	5	5	5	5	5	5	5	5	5	5	5	5	5	5		100
165	邓帅	308秒	50	护理	5	5	0	0	5	0	0	0	5	5	5	0	5	5	5	5	0	0	0	0		50
166	韦荣明	318秒	50	进修	5	0	0	0	0	0	5	0	5	5	5	0	5	5	5	5	0	5	0	0		50
167	韦晓娅	370秒	60	进修	0	0	5	0	5	5	5	0	5	5	0	5	5	5	5	5	0	5	0	0		60
168	欧波	388秒	50	进修	5	0	5	5	0	5	5	0	0	0	5	0	0	5	5	5	0	5	0	0		50
169	黄小珍	401秒	50	进修	5	0	5	5	5	0	5	0	5	5	0	0	0	5	5	5	0	0	0	0		50
170	钟其丽	425秒	50	进修	5	0	5	5	0	5	5	0	0	0	5	0	0	5	5	5	0	5	0	0		50
171	何经华	430秒	55	进修	5	0	5	5	0	5	5	0	0	0	5	0	5	5	5	5	0	5	0	0		55
172	韦蒋瑞	471秒	55	进修	5	0	0	5	0	0	0	5	5	5	5	0	5	5	5	5	0	5	0	0		55
173	陈冠华	529秒	55	进修	5	0	0	5	0	5	0	5	0	5	5	0	5	5	5	5	0	5	0	0		55
174	区小琴	541秒	65	进修	5	0	5	5	0	5	0	0	5	5	5	5	0	5	5	5	0	5	0	5		65
175	林厚华	542秒	35	进修	5	0	5	0	0	0	0	0	5	0	0	0	5	5	5	5	0	0	0	0		35
176	朱冯燕	578秒	90	进修	5	5	5	5	5	5	0	5	5	5	5	5	5	5	5	5	0	5	5	5		90
177	伍光忠	593秒	55	进修	0	0	5	0	0	5	5	0	5	0	0	0	5	5	5	5	5	5	5	0		55
178	蓝银英	432秒	40	进修	5	0	5	0	0	0	0	5	0	5	0	0	0	0	5	5	0	5	5	0		40
179	韦盛	70秒	45	进修	5	5	5	0	0	5	5	0	5	0	0	0	5	0	5	5	0	0	0	0		45
180	傅大兴	542秒	40	进修	5	0	0	0	0	5	0	0	0	5	0	5	0	0	5	5	5	5	0	0		40
181	韦美芳	676秒	60	护理	5	0	5	0	5	0	0	5	0	5	5	5	5	5	5	5	0	5	0	0		60
182	韦美芳	214秒	100	护理	5	5	5	5	5	5	5	5	5	5	5	5	5	5	5	5	5	5	5	5		100
183	韦美芳	216秒	95	进修	5	5	5	5	5	5	5	0	5	5	5	5	5	5	5	5	5	5	5	5		95
184	韦子兰	737秒	45	进修	0	5	5	0	0	0	5	0	0	5	5	0	5	5	5	0	0	5	0	0		45
185	郭屿琦	372秒	40	规培1年级	0	5	5	5	0	0	0	5	0	0	0	0	5	5	5	5	0	0	0	0		40
186	韦名坤	409秒	35	规培1年级	0	0	0	0	0	5	5	5	5	0	0	0	5	0	5	5	0	0	0	0		35
187	何梅烨	1035秒	35	规培1年级	5	0	5	0	0	5	5	0	0	0	0	0	0	5	5	5	0	0	0	0		35
188	何梅烨	190秒	100	规培1年级	5	5	5	5	5	5	5	5	5	5	5	5	5	5	5	5	5	5	5	5		100
189	刘洋	136秒	85	规培1年级	5	5	5	5	5	5	5	5	5	5	5	5	5	5	5	5	0	0	0	5		85
190	刘卓楠	499秒	60	规培1年级	5	0	5	5	0	0	5	5	5	5	5	0	5	5	5	5	0	0	0	0		60
191	韦名坤	196秒	100	规培1年级	5	5	5	5	5	5	5	5	5	5	5	5	5	5	5	5	5	5	5	5		100
192	覃秋华	910秒	55	规培1年级	0	0	5	5	0	5	5	5	5	0	5	0	5	5	5	5	0	0	0	0		55
193	韦姗姗	194秒	45	规培1年级	5	5	5	5	0	5	0	0	0	0	0	0	5	5	5	5	0	0	0	0		45
194	黄钰婷	398秒	45	规培1年级	5	0	5	0	0	0	0	0	5	5	5	0	5	5	5	5	0	0	0	0		45
195	韦姗姗	191秒	90	规培1年级	5	5	5	5	5	5	5	5	5	5	5	5	5	5	5	5	5	5	0	0		90
196	黄钰婷	195秒	100	规培1年级	5	5	5	5	5	5	5	5	5	5	5	5	5	5	5	5	5	5	5	5		100

## Sheet: 工作表1
	TimeUsed	TotalScore	AcademicType	Age	Gender			TotalScore
	489	60	1	23	1			60
	538	60	1	23	2			60
	949	60	1	22	1			60
	233	55	2	29	1			55
	140	95	1	22	1			95
	135	90	3	20	2			90
	544	100	3	19	1			100
	488	50	3	22	1			50
	359	50	3	24	1			50
	473	55	2	26	2			55
	523	40	3	29	1			40
	610	100	1	25	1			100
	615	65	3	24	2			65
	755	100	1	23	2			100
	785	65	1	25	1			65
	353	65	2	28	1			65
	373	55	2	24	2			55
	394	55	3	27	1			55
	499秒	50	1	24	1			50
	373	45	1	24	1			45
	455秒	50	1	23	2			50
	330秒	35	3	28	1			35
	213秒	40	3	29	1			40
	340秒	75	1	24	1			75
	410秒	70	1	23	2			70
	410秒	65	1	25	2			65
	400秒	65	1	26	1			65
	413秒	70	2	24	2			70
	132秒	95	2	24	1			95
	124秒	90	3	26	1			90
	62秒	95	1	23	2			95
	598秒	45	1	23	2			45
	623秒	55	3	24	1			55
	180秒	60	3	22	1			60
	105秒	90	1	24	2			90
	1140秒	85	1	25	2			85
	142秒	90	1	26	2			90
	92秒	95	1	24	2			95
	168秒	15	1	24	2			15
	246秒	55	2	26	2			55
	338秒	50	1	25	1			50
	367秒	65	1	26	1			65
	418秒	65	1	24	1			65
	441秒	40	1	25	1			40
	90秒	90	1	24	1			90
	499秒	45	2	25	1			45
	367秒	65	1	23	1			65
	137秒	60	3	22	1			60
	554秒	45	2	24	1			45
	555秒	45	2	29	1			45
	663秒	65	1	24	2			65
	696秒	60	1	23	1			60
	490秒	55	2	33	2			55
	1366秒	35	2	31	2			35
	1497秒	60	3	24	1			60
	110秒	85	2	25	2			85
	3666秒	60	1	23	2			60
	298秒	40	1	22	1			40
	2108秒	55	1	25	1			55
	237秒	40	3	27	1			40
	3631秒	55	3	27	2			55
	392秒	60	1	25	2			60
	345秒	70	1	27	1			70
	455秒	50	1	24	1			50
	237秒	65	1	26	1			65
	289秒	85	3	28	1			85
	300秒	95	1	24	2			95
	39秒	20	2	26	1			20
	248秒	45	1	24	1			45
	289秒	65	1	23	1			65
	767秒	60	1	22	1			60
	696秒	65	1	22	2			65
	124秒	80	1	24	2			80
	1625秒	40	1	27	1			40
	479秒	65	1	27	1			65
	328秒	55	1	25	1			55
	358秒	70	2	28	1			70
	364秒	45	1	24	1			45
	858秒	55	1	24	1			55
	715秒	45	1	23	1			45
	57秒	15	3	22	1			15
	30秒	10	2	28	1			10
	581秒	65	3	23	1			65
	257秒	45	3	23	1			45
	274秒	65	3	24	2			65
	338秒	65	1	25	2			65
	399秒	50	3	34	1			50
	414秒	55	1	24	2			55
	368秒	55	1	28	1			55
	236秒	45	1	24	1			45
	344秒	65	1	24	1			65
	350秒	75	1	26	2			75
	389秒	65	1	26	2			65
	438秒	70	1	25	2			70
	451秒	65	3	28	1			65
	383秒	55	3	25	1			55
	326秒	45	1	22	1			45
	383秒	20	2	24	2			20
	379秒	50	3	26	1			50
	57秒	25	3	24	1			25
	151秒	45	1	26	1			45
	330秒	45	1	24	1			45
	368秒	55	1	26	2			55
	419秒	60	1	25	1			60
	476秒	55	1	24	2			55
	565秒	45	1	26	1			45
	102秒	35	2	28	1			35
	99秒	35	3	25	1			35
	516秒	60	1	25	2			60
	363秒	45	1	30	1			45
	300秒	60	1	24	1			60
	1299秒	60	1	25	1			60
	401秒	50	1	24	1			50
	327秒	55	1	24	1			55
	38秒	20	3	29	11			20
	757秒	50	3	28	1			50
	57秒	15	3	24	1			15
	330秒	50	1	23	2			50
	332秒	50	1	24	2			50
	390秒	55	1	25	2			55
	216秒	70	1	25	2			70
	426秒	55	1	24	2			55
	462秒	60	1	27	1			60
	529秒	65	2	25	1			65
	550秒	60	2	29	1			60
	352秒	45	1	25	2			45
	399秒	60	1	28	2			60
	379秒	50	1	25	2			50
	105秒	35	1	24	1			35
	192秒	100	1	25	1			100
	210秒	55	1	24	1			55
	589秒	55	1	26	2			55
	43秒	20	1	25	1			20
	544	45	2	24	2			45
	477	50	2	26	1			50
	389秒	50	2	27	2			50
	462秒	40	2	28	2			40
	501	45	2	30	1			45
	334	35	2	35	2			35
	451秒	35	2	38	1			35
	761	30	2	35	2			30
	720	60	2	34	1			60
	533	30	2	33	2			30
	501	55	2	28	1			55
	480	60	2	25	2			60
	699	35	2	27	1			35
	155	35	2	28	1			35
	398	40	2	27	1			40
	891	25	2	26	2			25
	381	40	2	30	2			40
	480	40	2	38	1			40
	583	50	2	31	2			50
	491	45	2	28	1			45
	632	50	2	29	2			50
	601	55	2	35	1			55
	533	60	3	24	2			60
	483秒	50	1	24	2			50
	183秒	85	1	26	2			85
	126秒	45	2	24	2			45
	118秒	50	1	25	2			50
	182秒	50	3	25	2			50
	588秒	65	2	27	1			65
	371秒	50	1	25	2			50
	389秒	45	1	26	1			45
	432秒	65	1	24	2			65
	434秒	55	1	25	1			55
	433秒	70	1	24	1			70
	487秒	50	2	25	1			50
	611秒	50	2	29	2			50
	83秒	50	1	25	2			50
	100秒	55	3	32	1			55
	289秒	40	1	24	2			40
	288秒	50	1	23	2			50
	454秒	70	2	26	1			70
	504秒	85	1	24	2			85
	471秒	75	1	23	2			75
	153秒	100	2	28	2			100
	580秒	85	2	26	1			85
	235秒	30	2	25	1			30
	661	45	1	23	1			45
	731	35	1	24	2			35
	401秒	50	2	28	1			50
	198	55	2	32	2			55
	419秒	65	1	24	1			65
	476秒	50	3	30	1			50
	565秒	45	1	25	1			45
	102秒	40	3	26	2			40
	505	65	1	24	1			65
	559	50	3	25	2			50
	609	60	1	26	2			60
	772	70	3	24	2			70
	659	60	1	25	1			60
	491	40	1	24	2			40
	588秒	45	1	25	2			45
	849	80	1	27	2			80
	471秒	50	2	22	1			50
